# Supplementary material for: [6-(Furan-2-yl)-7-nitro-2,3,4,6,7,8-hexa­hydro-1H-pyrido[1,2-a]pyrimidin-9-yl](phen­yl)methanone
Source: Acta Crystallogr Sect E Struct Rep Online. 2013 May 31;69(Pt 6):o986. doi: 10.1107/S160053681301386X (PMC3685119; doi:10.1107/S160053681301386X)
Supplement: Supplementary file 1 [file e-69-0o986-sup1.cif]

##############################################################################
#                                                                            #
# This CIF contains the data in a paper accepted for publication in          #
# Acta Crystallographica Section E. It conforms to the requirements of       #
# Notes for Authors for Acta Crystallographica Section E, and has been       #
# peer reviewed under the auspices of the IUCr Commission on Journals.       #
#                                                                            #
# Full details of the Crystallographic Information File format               #
# are given in the paper "The Crystallographic Information File (CIF):       #
# a New Standard Archive File for Crystallography" by S. R. Hall, F. H.      #
# Allen and I. D. Brown [Acta Cryst. (1991), A47, 655-685].                  #
#                                                                            #
# The current version of the core CIF dictionary is obtainable from          #
# ftp://ftp.iucr.org/pub/cif_core.dic.                                       #
#                                                                            #
# Software is freely available for graphical display of the structure(s)     #
# in this CIF. For information consult the CIF software page                 #
# http://www.iucr.org/resources/cif/software.                                #
#                                                                            #
# This file may be used for bona fide research purposes within the           #
# scientific community so long as proper attribution is given to the journal # 
# article from which it was obtained.                                        #
#                                                                            #
##############################################################################
data_I
_audit_creation_method     SHELXL-97
_chemical_name_systematic
;\
[6-(Furan-2-yl)-7-nitro-2,3,4,6,7,8-hexahydro-1<i>H</i>-\
pyrido[1,2-<i>a</i>]pyrimidin-9-yl](phenyl)methanone
;
_chemical_name_common     ?
_chemical_formula_moiety     'C19 H19 N3 O4'
_chemical_formula_sum     'C19 H19 N3 O4'
_chemical_formula_iupac     'C19 H19 N3 O4'
_chemical_formula_weight     353.37
_chemical_melting_point     ?
_symmetry_cell_setting     monoclinic
_symmetry_space_group_name_H-M     'P 21/c'
_symmetry_space_group_name_Hall     '-P 2ybc'
loop_
    _symmetry_equiv_pos_as_xyz
    'x, y, z'
    '-x, y+1/2, -z+1/2'
    '-x, -y, -z'
    'x, -y-1/2, z-1/2'
_cell_length_a     13.506(3)
_cell_length_b     17.675(4)
_cell_length_c     14.755(3)
_cell_angle_alpha     90.00
_cell_angle_beta     105.12(3)
_cell_angle_gamma     90.00
_cell_volume     3400.3(12)
_cell_formula_units_Z     8
_cell_measurement_reflns_used     55355
_cell_measurement_theta_min     2.17
_cell_measurement_theta_max     27.48
_cell_measurement_temperature     173(2)
_cell_special_details     ?
_exptl_crystal_description     block
_exptl_crystal_colour     yellow
_exptl_crystal_size_max     0.44
_exptl_crystal_size_mid     0.43
_exptl_crystal_size_min     0.37
_exptl_crystal_density_diffrn     1.381
_exptl_crystal_density_meas     ?
_exptl_crystal_density_method     'not measured'
_exptl_crystal_F_000     1488
_exptl_absorpt_coefficient_mu     0.099
_exptl_absorpt_correction_type     multi-scan
_exptl_absorpt_process_details     '(ABSCOR; Higashi, 1995)'
_exptl_absorpt_correction_T_min     0.9579
_exptl_absorpt_correction_T_max     0.9644
_exptl_special_details     ?
_diffrn_ambient_temperature     173(2)
_diffrn_radiation_type     MoK\a
_diffrn_radiation_wavelength     0.71073
_diffrn_radiation_source     'rotating anode'
_diffrn_radiation_monochromator     graphite
_diffrn_measurement_device_type     'Rigaku R-AXIS RAPID IP area-detector'
_diffrn_measurement_method     '\w scans at fixed \c = 45\%'
_diffrn_detector_area_resol_mean     ?
_diffrn_reflns_number     11765
_diffrn_reflns_av_R_equivalents     0.0240
_diffrn_reflns_av_sigmaI/netI     0.0524
_diffrn_reflns_theta_min     2.16
_diffrn_reflns_theta_max     25.00
_diffrn_reflns_theta_full     25.00
_diffrn_measured_fraction_theta_max     0.999
_diffrn_measured_fraction_theta_full     0.999
_diffrn_reflns_limit_h_min     -16
_diffrn_reflns_limit_h_max     16
_diffrn_reflns_limit_k_min     -20
_diffrn_reflns_limit_k_max     21
_diffrn_reflns_limit_l_min     -17
_diffrn_reflns_limit_l_max     17
_diffrn_standards_number     0
_diffrn_standards_interval_count     ?
_diffrn_standards_interval_time     ?
_diffrn_standards_decay_%     ?
_refine_special_details
;
Refinement of <i>F</i>^2^ against ALL reflections. The weighted <i>R</i>-factor
<i>wR</i> and goodness of fit <i>S</i> are based on <i>F</i>^2^, conventional
<i>R</i>-factors <i>R</i> are based on <i>F</i>, with <i>F</i> set to zero for
negative <i>F</i>^2^. The threshold expression of <i>F</i>^2^ >
\s(<i>F</i>^2^) is used only for calculating <i>R</i>-factors(gt) <i>etc</i>.
and is not relevant to the choice of reflections for refinement.
<i>R</i>-factors based on <i>F</i>^2^ are statistically about twice as large
as those based on <i>F</i>, and <i>R</i>- factors based on ALL data will be
even larger.
;
_reflns_number_total     5990
_reflns_number_gt     4405
_reflns_threshold_expression     I>2sigma(I)
_refine_ls_structure_factor_coef     Fsqd
_refine_ls_matrix_type     full
_refine_ls_R_factor_all     0.0819
_refine_ls_R_factor_gt     0.0486
_refine_ls_wR_factor_gt     0.1145
_refine_ls_wR_factor_ref     0.1264
_refine_ls_goodness_of_fit_ref     1.017
_refine_ls_restrained_S_all     1.031
_refine_ls_number_reflns     5990
_refine_ls_number_parameters     479
_refine_ls_number_restraints     40
_refine_ls_hydrogen_treatment     constr
_refine_ls_weighting_scheme     calc
_refine_ls_weighting_details
                 'calc w=1/[\s^2^(Fo^2^)+(0.0698P)^2^] where P=(Fo^2^+2Fc^2^)/3'
_atom_sites_solution_hydrogens     geom
_atom_sites_solution_primary     direct
_atom_sites_solution_secondary     difmap
_refine_ls_shift/su_max     0.000
_refine_ls_shift/su_mean     0.000
_refine_diff_density_max     0.592
_refine_diff_density_min     -0.262
_refine_ls_extinction_method     none
_refine_ls_extinction_coef     ?
loop_
    _atom_type_symbol
    _atom_type_description
    _atom_type_scat_dispersion_real
    _atom_type_scat_dispersion_imag
    _atom_type_scat_source
    'C' 'C' 0.0033 0.0016
                         'International Tables Vol C Tables 4.2.6.8 and 6.1.1.4'
    'H' 'H' 0.0000 0.0000
                         'International Tables Vol C Tables 4.2.6.8 and 6.1.1.4'
    'N' 'N' 0.0061 0.0033
                         'International Tables Vol C Tables 4.2.6.8 and 6.1.1.4'
    'O' 'O' 0.0106 0.0060
                         'International Tables Vol C Tables 4.2.6.8 and 6.1.1.4'
_computing_data_collection     'RAPID-AUTO (Rigaku, 2001)'
_computing_cell_refinement     'RAPID-AUTO (Rigaku, 2001)'
_computing_data_reduction     'RAPID-AUTO (Rigaku, 2001)'
_computing_structure_solution     'SHELXS97 (Sheldrick, 2008)'
_computing_structure_refinement     'SHELXL97 (Sheldrick, 2008)'
_computing_molecular_graphics     'SHELXTL (Sheldrick, 2008)'
_computing_publication_material     'SHELX97 (Sheldrick, 2008)'
loop_
    _atom_site_type_symbol
    _atom_site_label
    _atom_site_fract_x
    _atom_site_fract_y
    _atom_site_fract_z
    _atom_site_U_iso_or_equiv
    _atom_site_adp_type
    _atom_site_calc_flag
    _atom_site_refinement_flags
    _atom_site_occupancy
    _atom_site_symmetry_multiplicity
    _atom_site_disorder_assembly
    _atom_site_disorder_group
    O O1A 0.55143(11) 0.64789(9) 0.96144(10) 0.0292(4) Uani d . 1 1 . .
    O O1B 0.20201(12) 0.49311(9) 0.48209(10) 0.0348(4) Uani d . 1 1 C .
    O O2A 0.26198(16) 0.64416(12) 0.65380(14) 0.0602(6) Uani d . 1 1 . .
    O O2B 0.04702(15) 0.49215(12) 0.10899(13) 0.0542(5) Uani d . 1 1 . .
    O O3A 0.36728(16) 0.63894(12) 0.56801(15) 0.0619(6) Uani d . 1 1 . .
    O O3B 0.00216(17) 0.38763(12) 0.16041(15) 0.0612(6) Uani d . 1 1 . .
    O O4B -0.24369(11) 0.62772(9) 0.13117(10) 0.0287(4) Uani d . 1 1 C .
    N N1A 0.63716(13) 0.62164(11) 0.82954(13) 0.0298(4) Uani d . 1 1 . .
    H H1AA 0.6354 0.6458 0.8813 0.036 Uiso calc R 1 1 . .
    N N1B 0.17129(14) 0.60783(11) 0.37285(13) 0.0324(5) Uani d D 1 1 C .
    H H1BA 0.2053 0.5863 0.4256 0.039 Uiso calc R 1 1 . .
    N N2A 0.54886(13) 0.55555(11) 0.69830(12) 0.0277(4) Uani d . 1 1 . .
    N N2B 0.02541(14) 0.61336(11) 0.25015(12) 0.0322(5) Uani d D 1 1 C .
    N N3B -0.00221(15) 0.45606(13) 0.15228(13) 0.0373(5) Uani d . 1 1 . .
    N N3A 0.32970(16) 0.61309(12) 0.62734(13) 0.0359(5) Uani d . 1 1 . .
    C C1A 0.73214(18) 0.62515(15) 0.80068(18) 0.0383(6) Uani d . 1 1 . .
    H H1AB 0.7915 0.6205 0.8563 0.046 Uiso calc R 1 1 . .
    H H1AC 0.7370 0.6744 0.7703 0.046 Uiso calc R 1 1 . .
    C C1B 0.2157(2) 0.67467(16) 0.3425(2) 0.0496(7) Uani d D 1 1 . .
    H H1B1 0.2212 0.7144 0.3908 0.060 Uiso calc R 1 1 A 1
    H H1B2 0.2862 0.6622 0.3394 0.060 Uiso calc R 1 1 A 1
    C C3B 0.0542(2) 0.68725(16) 0.2204(2) 0.0514(8) Uani d D 1 1 . .
    H H3B1 0.0364 0.6888 0.1509 0.062 Uiso calc R 1 1 B 1
    H H3B2 0.0136 0.7269 0.2417 0.062 Uiso calc R 1 1 B 1
    C C2B 0.1630(9) 0.7045(8) 0.2566(8) 0.052(4) Uani d PDU 0.312(15) 1 C 1
    H H2B1 0.1983 0.6874 0.2093 0.063 Uiso calc PR 0.312(15) 1 C 1
    H H2B2 0.1700 0.7602 0.2609 0.063 Uiso calc PR 0.312(15) 1 C 1
    C C2D 0.1329(4) 0.7263(3) 0.2906(4) 0.0385(15) Uani d PDU 0.688(15) 1 C 2
    H H2DA 0.1008 0.7512 0.3360 0.046 Uiso calc PR 0.688(15) 1 C 2
    H H2DB 0.1635 0.7663 0.2595 0.046 Uiso calc PR 0.688(15) 1 C 2
    C C2A 0.73418(19) 0.56157(17) 0.73265(18) 0.0451(7) Uani d . 1 1 . .
    H H2AA 0.7922 0.5691 0.7042 0.054 Uiso calc R 1 1 . .
    H H2AB 0.7443 0.5127 0.7666 0.054 Uiso calc R 1 1 . .
    C C3A 0.63701(18) 0.55976(17) 0.65830(17) 0.0416(6) Uani d . 1 1 . .
    H H3AA 0.6315 0.6059 0.6192 0.050 Uiso calc R 1 1 . .
    H H3AB 0.6367 0.5153 0.6173 0.050 Uiso calc R 1 1 . .
    C C4A 0.55271(16) 0.58496(12) 0.78425(14) 0.0234(5) Uani d . 1 1 . .
    C C4B 0.08267(16) 0.57667(13) 0.32670(14) 0.0251(5) Uani d . 1 1 . .
    C C5A 0.46227(17) 0.51183(13) 0.64412(14) 0.0287(5) Uani d . 1 1 . .
    H H5AA 0.4545 0.5232 0.5762 0.034 Uiso calc R 1 1 . .
    C C5B -0.06863(16) 0.58213(14) 0.18796(14) 0.0299(5) Uani d . 1 1 . .
    H H5BA -0.0684 0.5933 0.1216 0.036 Uiso calc R 1 1 C .
    C C6A 0.36290(16) 0.53476(13) 0.66721(14) 0.0268(5) Uani d . 1 1 . .
    H H6AA 0.3083 0.4976 0.6372 0.032 Uiso calc R 1 1 . .
    C C6B -0.07479(16) 0.49688(13) 0.19890(14) 0.0283(5) Uani d . 1 1 C .
    H H6BA -0.1464 0.4804 0.1677 0.034 Uiso calc R 1 1 . .
    C C7B -0.05028(16) 0.47362(13) 0.30167(14) 0.0273(5) Uani d . 1 1 . .
    H H7BA -0.1052 0.4919 0.3294 0.033 Uiso calc R 1 1 C .
    H H7BB -0.0482 0.4177 0.3062 0.033 Uiso calc R 1 1 . .
    C C7A 0.37489(16) 0.53393(13) 0.77222(14) 0.0263(5) Uani d . 1 1 . .
    H H7AA 0.3804 0.4809 0.7946 0.032 Uiso calc R 1 1 . .
    H H7AB 0.3130 0.5563 0.7855 0.032 Uiso calc R 1 1 . .
    C C8A 0.46871(15) 0.57758(12) 0.82560(13) 0.0222(5) Uani d . 1 1 . .
    C C8B 0.05145(16) 0.50557(12) 0.35655(14) 0.0242(5) Uani d . 1 1 C .
    C C9A 0.47556(16) 0.60980(12) 0.91401(14) 0.0229(5) Uani d . 1 1 . .
    C C9B 0.11666(16) 0.46693(13) 0.43265(14) 0.0254(5) Uani d . 1 1 . .
    C C10A 0.38851(16) 0.60200(12) 0.95995(13) 0.0230(5) Uani d . 1 1 . .
    C C10B 0.09194(16) 0.38818(13) 0.45760(13) 0.0259(5) Uani d . 1 1 C .
    C C11A 0.34535(17) 0.53268(13) 0.97289(14) 0.0276(5) Uani d . 1 1 . .
    H H11A 0.3696 0.4876 0.9509 0.033 Uiso calc R 1 1 . .
    C C11B -0.00181(17) 0.36644(14) 0.47148(14) 0.0296(5) Uani d . 1 1 . .
    H H11B -0.0561 0.4021 0.4625 0.036 Uiso calc R 1 1 C .
    C C12B -0.0166(2) 0.29339(15) 0.49820(15) 0.0373(6) Uani d . 1 1 C .
    H H12A -0.0808 0.2792 0.5080 0.045 Uiso calc R 1 1 . .
    C C12A 0.26713(18) 0.52905(15) 1.01778(15) 0.0344(6) Uani d . 1 1 . .
    H H12B 0.2379 0.4815 1.0263 0.041 Uiso calc R 1 1 . .
    C C13A 0.23158(18) 0.59423(16) 1.05003(16) 0.0389(6) Uani d . 1 1 . .
    H H13A 0.1767 0.5917 1.0791 0.047 Uiso calc R 1 1 . .
    C C13B 0.0618(2) 0.24065(15) 0.51081(15) 0.0407(6) Uani d . 1 1 . .
    H H13B 0.0510 0.1903 0.5286 0.049 Uiso calc R 1 1 C .
    C C14A 0.27549(19) 0.66288(15) 1.04015(16) 0.0374(6) Uani d . 1 1 . .
    H H14A 0.2519 0.7076 1.0635 0.045 Uiso calc R 1 1 . .
    C C14B 0.1552(2) 0.26133(14) 0.49747(15) 0.0374(6) Uani d . 1 1 C .
    H H14B 0.2090 0.2253 0.5059 0.045 Uiso calc R 1 1 . .
    C C15A 0.35421(17) 0.66683(13) 0.99604(15) 0.0297(5) Uani d . 1 1 . .
    H H15A 0.3851 0.7143 0.9904 0.036 Uiso calc R 1 1 . .
    C C15B 0.17047(18) 0.33420(14) 0.47193(14) 0.0326(6) Uani d . 1 1 . .
    H H15B 0.2355 0.3483 0.4638 0.039 Uiso calc R 1 1 C .
    C C16B -0.16076(16) 0.61908(13) 0.20724(14) 0.0283(5) Uani d . 1 1 C .
    C C16A 0.48366(18) 0.42951(14) 0.65825(17) 0.0361(6) Uani d . 1 1 . .
    C C17B -0.18188(19) 0.64543(15) 0.28504(16) 0.0383(6) Uani d . 1 1 . .
    H H17A -0.1372 0.6460 0.3466 0.046 Uiso calc R 1 1 C .
    C C18B -0.28476(18) 0.67257(14) 0.25721(16) 0.0349(6) Uani d . 1 1 C .
    H H18A -0.3220 0.6948 0.2968 0.042 Uiso calc R 1 1 . .
    C C19B -0.31867(17) 0.66084(13) 0.16511(16) 0.0306(5) Uani d . 1 1 . .
    H H19A -0.3853 0.6736 0.1282 0.037 Uiso calc R 1 1 C .
    C C17A 0.5364(2) 0.38770(16) 0.7306(2) 0.0510(7) Uani d U 1 1 . .
    H H17B 0.5708 0.4048 0.7917 0.061 Uiso calc R 1 1 . .
    C C18A 0.5296(3) 0.31100(17) 0.6957(3) 0.0708(10) Uani d U 1 1 . .
    H H18B 0.5592 0.2674 0.7298 0.085 Uiso calc R 1 1 . .
    C C19A 0.4745(3) 0.31298(19) 0.6076(3) 0.0704(10) Uani d U 1 1 . .
    H H19B 0.4578 0.2700 0.5678 0.085 Uiso calc R 1 1 . .
    O O4A 0.44496(14) 0.38476(11) 0.58157(13) 0.0528(5) Uani d . 1 1 . .
loop_
    _atom_site_aniso_label
    _atom_site_aniso_U_11
    _atom_site_aniso_U_22
    _atom_site_aniso_U_33
    _atom_site_aniso_U_12
    _atom_site_aniso_U_13
    _atom_site_aniso_U_23
    O1A 0.0272(8) 0.0292(9) 0.0296(8) -0.0041(7) 0.0045(7) -0.0069(7)
    O1B 0.0290(9) 0.0367(10) 0.0320(8) -0.0037(7) -0.0038(7) 0.0021(7)
    O2A 0.0616(13) 0.0578(14) 0.0649(13) 0.0333(11) 0.0232(11) 0.0109(10)
    O2B 0.0504(12) 0.0714(14) 0.0510(11) 0.0082(10) 0.0315(10) 0.0077(10)
    O3A 0.0639(13) 0.0571(14) 0.0707(13) 0.0140(11) 0.0282(11) 0.0324(11)
    O3B 0.0762(15) 0.0410(13) 0.0757(14) 0.0046(11) 0.0363(12) -0.0140(11)
    O4B 0.0270(8) 0.0316(9) 0.0241(7) 0.0015(7) 0.0007(6) 0.0006(7)
    N1A 0.0256(10) 0.0307(11) 0.0349(10) -0.0038(9) 0.0113(8) -0.0101(9)
    N1B 0.0257(10) 0.0325(11) 0.0351(10) -0.0060(9) 0.0011(8) 0.0024(9)
    N2A 0.0262(10) 0.0343(11) 0.0245(9) -0.0009(8) 0.0102(8) -0.0028(8)
    N2B 0.0281(10) 0.0340(12) 0.0314(10) -0.0050(9) 0.0020(8) 0.0080(9)
    N3B 0.0303(11) 0.0486(15) 0.0300(11) 0.0036(10) 0.0026(9) -0.0072(10)
    N3A 0.0348(11) 0.0368(12) 0.0326(10) 0.0032(10) 0.0023(9) 0.0030(9)
    C1A 0.0286(13) 0.0381(15) 0.0529(15) -0.0066(11) 0.0189(11) -0.0051(12)
    C1B 0.0331(15) 0.0450(17) 0.0668(19) -0.0107(13) 0.0059(13) 0.0096(14)
    C3B 0.0450(17) 0.0434(18) 0.0596(17) -0.0068(14) 0.0028(14) 0.0196(14)
    C2B 0.071(7) 0.055(7) 0.036(5) -0.028(5) 0.023(5) -0.002(5)
    C2D 0.046(3) 0.035(2) 0.035(3) -0.0075(19) 0.0113(19) 0.0070(18)
    C2A 0.0358(14) 0.0585(18) 0.0459(15) 0.0001(13) 0.0196(12) -0.0038(13)
    C3A 0.0356(14) 0.0571(18) 0.0384(13) -0.0031(13) 0.0210(11) -0.0027(12)
    C4A 0.0235(11) 0.0191(11) 0.0267(11) 0.0025(9) 0.0052(9) 0.0002(9)
    C4B 0.0213(11) 0.0312(13) 0.0232(10) 0.0022(10) 0.0062(9) -0.0005(9)
    C5A 0.0307(12) 0.0342(14) 0.0209(10) 0.0016(10) 0.0060(9) -0.0029(9)
    C5B 0.0258(12) 0.0405(15) 0.0209(10) -0.0006(11) 0.0019(9) 0.0043(10)
    C6A 0.0256(11) 0.0271(13) 0.0260(11) -0.0011(10) 0.0036(9) -0.0023(9)
    C6B 0.0202(11) 0.0378(14) 0.0248(11) 0.0030(10) 0.0024(9) -0.0013(10)
    C7B 0.0244(11) 0.0297(13) 0.0273(11) -0.0004(10) 0.0057(9) 0.0000(9)
    C7A 0.0262(12) 0.0284(13) 0.0248(11) -0.0020(10) 0.0076(9) -0.0025(9)
    C8A 0.0219(11) 0.0216(11) 0.0233(10) 0.0026(9) 0.0060(9) 0.0004(9)
    C8B 0.0228(11) 0.0270(12) 0.0220(10) 0.0006(9) 0.0047(9) -0.0025(9)
    C9A 0.0242(11) 0.0182(11) 0.0248(10) 0.0035(9) 0.0035(9) 0.0022(9)
    C9B 0.0248(12) 0.0294(13) 0.0217(10) 0.0008(10) 0.0055(9) -0.0037(9)
    C10A 0.0250(11) 0.0235(12) 0.0185(10) 0.0022(9) 0.0023(9) 0.0017(8)
    C10B 0.0283(12) 0.0318(13) 0.0171(10) 0.0001(10) 0.0048(9) -0.0023(9)
    C11A 0.0340(13) 0.0257(13) 0.0225(10) 0.0009(10) 0.0061(9) -0.0002(9)
    C11B 0.0309(12) 0.0363(14) 0.0215(11) -0.0003(10) 0.0064(9) -0.0006(9)
    C12B 0.0423(15) 0.0474(17) 0.0230(11) -0.0141(13) 0.0100(11) -0.0005(11)
    C12A 0.0386(14) 0.0383(15) 0.0266(11) -0.0087(12) 0.0091(10) 0.0033(10)
    C13A 0.0338(14) 0.0543(18) 0.0332(13) 0.0001(12) 0.0174(11) 0.0029(12)
    C13B 0.0623(18) 0.0315(15) 0.0256(12) -0.0072(13) 0.0069(12) 0.0028(10)
    C14A 0.0400(14) 0.0393(15) 0.0373(13) 0.0111(12) 0.0178(11) -0.0010(11)
    C14B 0.0503(16) 0.0336(15) 0.0273(12) 0.0080(12) 0.0083(11) 0.0014(10)
    C15A 0.0354(13) 0.0236(12) 0.0302(11) 0.0044(10) 0.0087(10) 0.0029(10)
    C15B 0.0333(13) 0.0396(15) 0.0255(11) 0.0063(11) 0.0087(10) 0.0036(10)
    C16B 0.0264(12) 0.0308(13) 0.0246(11) -0.0019(10) 0.0009(9) 0.0023(9)
    C16A 0.0296(13) 0.0353(15) 0.0448(14) 0.0008(11) 0.0121(11) -0.0086(12)
    C17B 0.0367(14) 0.0499(17) 0.0244(12) 0.0010(12) 0.0008(10) -0.0051(11)
    C18B 0.0345(14) 0.0344(14) 0.0365(13) 0.0008(11) 0.0106(11) -0.0066(11)
    C19B 0.0230(12) 0.0299(13) 0.0368(12) 0.0020(10) 0.0043(10) 0.0004(10)
    C17A 0.0348(14) 0.0386(17) 0.078(2) 0.0049(13) 0.0114(14) 0.0096(14)
    C18A 0.0468(19) 0.0324(18) 0.145(3) 0.0115(14) 0.047(2) 0.014(2)
    C19A 0.057(2) 0.041(2) 0.127(3) -0.0036(16) 0.049(2) -0.027(2)
    O4A 0.0515(12) 0.0452(13) 0.0658(12) -0.0053(10) 0.0224(10) -0.0292(10)
_geom_special_details
;
All e.s.d.'s (except the e.s.d. in the dihedral angle between two l.s. planes)
are estimated using the full covariance matrix. The cell e.s.d.'s are taken
into account individually in the estimation of e.s.d.'s in distances, angles
and torsion angles; correlations between e.s.d.'s in cell parameters are only
used when they are defined by crystal symmetry. An approximate (isotropic)
treatment of cell e.s.d.'s is used for estimating e.s.d.'s involving l.s.
planes.
;
loop_
    _geom_bond_atom_site_label_1
    _geom_bond_atom_site_label_2
    _geom_bond_site_symmetry_2
    _geom_bond_distance
    _geom_bond_publ_flag
    O1A C9A . 1.272(2) ?
    O1B C9B . 1.279(3) ?
    O2A N3A . 1.215(3) ?
    O2B N3B . 1.216(3) ?
    O3A N3A . 1.210(3) ?
    O3B N3B . 1.215(3) ?
    O4B C16B . 1.372(2) ?
    O4B C19B . 1.372(3) ?
    N1A C4A . 1.331(3) ?
    N1A C1A . 1.455(3) ?
    N1A H1AA . 0.8800 ?
    N1B C4B . 1.332(3) ?
    N1B C1B . 1.448(3) ?
    N1B H1BA . 0.8800 ?
    N2A C4A . 1.359(3) ?
    N2A C5A . 1.455(3) ?
    N2A C3A . 1.462(3) ?
    N2B C4B . 1.356(3) ?
    N2B C3B . 1.463(3) ?
    N2B C5B . 1.467(3) ?
    N3B C6B . 1.519(3) ?
    N3A C6A . 1.525(3) ?
    C1A C2A . 1.512(4) ?
    C1A H1AB . 0.9900 ?
    C1A H1AC . 0.9900 ?
    C1B C2B . 1.385(8) ?
    C1B C2D . 1.492(5) ?
    C1B H1B1 . 0.9900 ?
    C1B H1B2 . 0.9900 ?
    C3B C2D . 1.451(5) ?
    C3B C2B . 1.458(10) ?
    C3B H3B1 . 0.9900 ?
    C3B H3B2 . 0.9900 ?
    C2B H2B1 . 0.9900 ?
    C2B H2B2 . 0.9900 ?
    C2D H2DA . 0.9900 ?
    C2D H2DB . 0.9900 ?
    C2A C3A . 1.475(4) ?
    C2A H2AA . 0.9900 ?
    C2A H2AB . 0.9900 ?
    C3A H3AA . 0.9900 ?
    C3A H3AB . 0.9900 ?
    C4A C8A . 1.427(3) ?
    C4B C8B . 1.431(3) ?
    C5A C16A . 1.487(3) ?
    C5A C6A . 1.523(3) ?
    C5A H5AA . 1.0000 ?
    C5B C16B . 1.497(3) ?
    C5B C6B . 1.520(3) ?
    C5B H5BA . 1.0000 ?
    C6A C7A . 1.515(3) ?
    C6A H6AA . 1.0000 ?
    C6B C7B . 1.522(3) ?
    C6B H6BA . 1.0000 ?
    C7B C8B . 1.511(3) ?
    C7B H7BA . 0.9900 ?
    C7B H7BB . 0.9900 ?
    C7A C8A . 1.517(3) ?
    C7A H7AA . 0.9900 ?
    C7A H7AB . 0.9900 ?
    C8A C9A . 1.404(3) ?
    C8B C9B . 1.410(3) ?
    C9A C10A . 1.509(3) ?
    C9B C10B . 1.499(3) ?
    C10A C11A . 1.391(3) ?
    C10A C15A . 1.393(3) ?
    C10B C11B . 1.389(3) ?
    C10B C15B . 1.401(3) ?
    C11A C12A . 1.387(3) ?
    C11A H11A . 0.9500 ?
    C11B C12B . 1.379(3) ?
    C11B H11B . 0.9500 ?
    C12B C13B . 1.386(4) ?
    C12B H12A . 0.9500 ?
    C12A C13A . 1.380(4) ?
    C12A H12B . 0.9500 ?
    C13A C14A . 1.375(4) ?
    C13A H13A . 0.9500 ?
    C13B C14B . 1.376(4) ?
    C13B H13B . 0.9500 ?
    C14A C15A . 1.385(3) ?
    C14A H14A . 0.9500 ?
    C14B C15B . 1.373(3) ?
    C14B H14B . 0.9500 ?
    C15A H15A . 0.9500 ?
    C15B H15B . 0.9500 ?
    C16B C17B . 1.337(3) ?
    C16A C17A . 1.340(4) ?
    C16A O4A . 1.368(3) ?
    C17B C18B . 1.425(3) ?
    C17B H17A . 0.9500 ?
    C18B C19B . 1.332(3) ?
    C18B H18A . 0.9500 ?
    C19B H19A . 0.9500 ?
    C17A C18A . 1.445(4) ?
    C17A H17B . 0.9500 ?
    C18A C19A . 1.320(5) ?
    C18A H18B . 0.9500 ?
    C19A O4A . 1.355(4) ?
    C19A H19B . 0.9500 ?
loop_
    _geom_angle_atom_site_label_1
    _geom_angle_atom_site_label_2
    _geom_angle_atom_site_label_3
    _geom_angle_site_symmetry_1
    _geom_angle_site_symmetry_3
    _geom_angle
    _geom_angle_publ_flag
    C16B O4B C19B . . 105.76(16) ?
    C4A N1A C1A . . 125.44(19) ?
    C4A N1A H1AA . . 117.3 ?
    C1A N1A H1AA . . 117.3 ?
    C4B N1B C1B . . 124.6(2) ?
    C4B N1B H1BA . . 117.7 ?
    C1B N1B H1BA . . 117.7 ?
    C4A N2A C5A . . 123.06(18) ?
    C4A N2A C3A . . 121.35(19) ?
    C5A N2A C3A . . 115.33(17) ?
    C4B N2B C3B . . 122.60(19) ?
    C4B N2B C5B . . 123.62(19) ?
    C3B N2B C5B . . 113.75(18) ?
    O3B N3B O2B . . 123.7(2) ?
    O3B N3B C6B . . 116.7(2) ?
    O2B N3B C6B . . 119.7(2) ?
    O3A N3A O2A . . 123.7(2) ?
    O3A N3A C6A . . 119.0(2) ?
    O2A N3A C6A . . 117.2(2) ?
    N1A C1A C2A . . 109.4(2) ?
    N1A C1A H1AB . . 109.8 ?
    C2A C1A H1AB . . 109.8 ?
    N1A C1A H1AC . . 109.8 ?
    C2A C1A H1AC . . 109.8 ?
    H1AB C1A H1AC . . 108.2 ?
    C2B C1B N1B . . 116.0(4) ?
    N1B C1B C2D . . 110.0(3) ?
    C2B C1B H1B1 . . 108.3 ?
    N1B C1B H1B1 . . 108.3 ?
    C2D C1B H1B1 . . 80.9 ?
    C2B C1B H1B2 . . 108.3 ?
    N1B C1B H1B2 . . 108.3 ?
    C2D C1B H1B2 . . 135.6 ?
    H1B1 C1B H1B2 . . 107.4 ?
    C2D C3B N2B . . 114.4(3) ?
    C2B C3B N2B . . 113.4(5) ?
    C2D C3B H3B1 . . 131.4 ?
    C2B C3B H3B1 . . 108.9 ?
    N2B C3B H3B1 . . 108.9 ?
    C2D C3B H3B2 . . 78.4 ?
    C2B C3B H3B2 . . 108.9 ?
    N2B C3B H3B2 . . 108.9 ?
    H3B1 C3B H3B2 . . 107.7 ?
    C1B C2B C3B . . 119.0(7) ?
    C1B C2B H2B1 . . 107.6 ?
    C3B C2B H2B1 . . 107.6 ?
    C1B C2B H2B2 . . 107.6 ?
    C3B C2B H2B2 . . 107.6 ?
    H2B1 C2B H2B2 . . 107.0 ?
    C3B C2D C1B . . 112.7(4) ?
    C3B C2D H2DA . . 109.0 ?
    C1B C2D H2DA . . 109.0 ?
    C3B C2D H2DB . . 109.0 ?
    C1B C2D H2DB . . 109.0 ?
    H2DA C2D H2DB . . 107.8 ?
    C3A C2A C1A . . 110.1(2) ?
    C3A C2A H2AA . . 109.6 ?
    C1A C2A H2AA . . 109.6 ?
    C3A C2A H2AB . . 109.6 ?
    C1A C2A H2AB . . 109.6 ?
    H2AA C2A H2AB . . 108.2 ?
    N2A C3A C2A . . 111.2(2) ?
    N2A C3A H3AA . . 109.4 ?
    C2A C3A H3AA . . 109.4 ?
    N2A C3A H3AB . . 109.4 ?
    C2A C3A H3AB . . 109.4 ?
    H3AA C3A H3AB . . 108.0 ?
    N1A C4A N2A . . 118.30(19) ?
    N1A C4A C8A . . 120.18(18) ?
    N2A C4A C8A . . 121.52(18) ?
    N1B C4B N2B . . 118.0(2) ?
    N1B C4B C8B . . 120.21(19) ?
    N2B C4B C8B . . 121.77(19) ?
    N2A C5A C16A . . 110.09(18) ?
    N2A C5A C6A . . 111.40(17) ?
    C16A C5A C6A . . 112.28(19) ?
    N2A C5A H5AA . . 107.6 ?
    C16A C5A H5AA . . 107.6 ?
    C6A C5A H5AA . . 107.6 ?
    N2B C5B C16B . . 110.12(19) ?
    N2B C5B C6B . . 111.65(18) ?
    C16B C5B C6B . . 109.94(19) ?
    N2B C5B H5BA . . 108.3 ?
    C16B C5B H5BA . . 108.3 ?
    C6B C5B H5BA . . 108.3 ?
    C7A C6A C5A . . 111.15(17) ?
    C7A C6A N3A . . 110.20(18) ?
    C5A C6A N3A . . 110.05(18) ?
    C7A C6A H6AA . . 108.5 ?
    C5A C6A H6AA . . 108.5 ?
    N3A C6A H6AA . . 108.5 ?
    N3B C6B C5B . . 111.30(19) ?
    N3B C6B C7B . . 108.94(18) ?
    C5B C6B C7B . . 111.72(18) ?
    N3B C6B H6BA . . 108.3 ?
    C5B C6B H6BA . . 108.3 ?
    C7B C6B H6BA . . 108.3 ?
    C8B C7B C6B . . 111.35(18) ?
    C8B C7B H7BA . . 109.4 ?
    C6B C7B H7BA . . 109.4 ?
    C8B C7B H7BB . . 109.4 ?
    C6B C7B H7BB . . 109.4 ?
    H7BA C7B H7BB . . 108.0 ?
    C6A C7A C8A . . 112.21(18) ?
    C6A C7A H7AA . . 109.2 ?
    C8A C7A H7AA . . 109.2 ?
    C6A C7A H7AB . . 109.2 ?
    C8A C7A H7AB . . 109.2 ?
    H7AA C7A H7AB . . 107.9 ?
    C9A C8A C4A . . 119.54(19) ?
    C9A C8A C7A . . 122.16(18) ?
    C4A C8A C7A . . 118.30(17) ?
    C9B C8B C4B . . 119.84(19) ?
    C9B C8B C7B . . 122.5(2) ?
    C4B C8B C7B . . 117.59(18) ?
    O1A C9A C8A . . 125.0(2) ?
    O1A C9A C10A . . 114.30(17) ?
    C8A C9A C10A . . 120.67(18) ?
    O1B C9B C8B . . 124.2(2) ?
    O1B C9B C10B . . 114.91(18) ?
    C8B C9B C10B . . 120.82(19) ?
    C11A C10A C15A . . 118.6(2) ?
    C11A C10A C9A . . 123.07(19) ?
    C15A C10A C9A . . 118.2(2) ?
    C11B C10B C15B . . 118.2(2) ?
    C11B C10B C9B . . 124.3(2) ?
    C15B C10B C9B . . 117.4(2) ?
    C12A C11A C10A . . 120.3(2) ?
    C12A C11A H11A . . 119.8 ?
    C10A C11A H11A . . 119.8 ?
    C12B C11B C10B . . 120.4(2) ?
    C12B C11B H11B . . 119.8 ?
    C10B C11B H11B . . 119.8 ?
    C11B C12B C13B . . 120.4(2) ?
    C11B C12B H12A . . 119.8 ?
    C13B C12B H12A . . 119.8 ?
    C13A C12A C11A . . 120.2(2) ?
    C13A C12A H12B . . 119.9 ?
    C11A C12A H12B . . 119.9 ?
    C14A C13A C12A . . 120.1(2) ?
    C14A C13A H13A . . 119.9 ?
    C12A C13A H13A . . 119.9 ?
    C14B C13B C12B . . 119.9(2) ?
    C14B C13B H13B . . 120.0 ?
    C12B C13B H13B . . 120.0 ?
    C13A C14A C15A . . 120.0(2) ?
    C13A C14A H14A . . 120.0 ?
    C15A C14A H14A . . 120.0 ?
    C15B C14B C13B . . 119.8(2) ?
    C15B C14B H14B . . 120.1 ?
    C13B C14B H14B . . 120.1 ?
    C14A C15A C10A . . 120.7(2) ?
    C14A C15A H15A . . 119.6 ?
    C10A C15A H15A . . 119.6 ?
    C14B C15B C10B . . 121.2(2) ?
    C14B C15B H15B . . 119.4 ?
    C10B C15B H15B . . 119.4 ?
    C17B C16B O4B . . 110.6(2) ?
    C17B C16B C5B . . 133.6(2) ?
    O4B C16B C5B . . 115.78(18) ?
    C17A C16A O4A . . 110.4(2) ?
    C17A C16A C5A . . 134.0(2) ?
    O4A C16A C5A . . 115.6(2) ?
    C16B C17B C18B . . 106.3(2) ?
    C16B C17B H17A . . 126.9 ?
    C18B C17B H17A . . 126.9 ?
    C19B C18B C17B . . 106.9(2) ?
    C19B C18B H18A . . 126.5 ?
    C17B C18B H18A . . 126.5 ?
    C18B C19B O4B . . 110.4(2) ?
    C18B C19B H19A . . 124.8 ?
    O4B C19B H19A . . 124.8 ?
    C16A C17A C18A . . 105.2(3) ?
    C16A C17A H17B . . 127.4 ?
    C18A C17A H17B . . 127.4 ?
    C19A C18A C17A . . 107.1(3) ?
    C19A C18A H18B . . 126.5 ?
    C17A C18A H18B . . 126.5 ?
    C18A C19A O4A . . 110.6(3) ?
    C18A C19A H19B . . 124.7 ?
    O4A C19A H19B . . 124.7 ?
    C19A O4A C16A . . 106.7(3) ?
loop_
    _geom_torsion_atom_site_label_1
    _geom_torsion_atom_site_label_2
    _geom_torsion_atom_site_label_3
    _geom_torsion_atom_site_label_4
    _geom_torsion_site_symmetry_1
    _geom_torsion_site_symmetry_2
    _geom_torsion_site_symmetry_3
    _geom_torsion_site_symmetry_4
    _geom_torsion
    _geom_torsion_publ_flag
    C4A N1A C1A C2A . . . . -18.9(3) ?
    C4B N1B C1B C2B . . . . -3.5(10) ?
    C4B N1B C1B C2D . . . . 31.7(4) ?
    C4B N2B C3B C2D . . . . -14.8(5) ?
    C5B N2B C3B C2D . . . . 167.2(4) ?
    C4B N2B C3B C2B . . . . 21.1(9) ?
    C5B N2B C3B C2B . . . . -157.0(8) ?
    N1B C1B C2B C3B . . . . 22.3(18) ?
    C2D C1B C2B C3B . . . . -64.8(12) ?
    C2D C3B C2B C1B . . . . 68.9(11) ?
    N2B C3B C2B C1B . . . . -30.2(17) ?
    C2B C3B C2D C1B . . . . -55.2(7) ?
    N2B C3B C2D C1B . . . . 40.6(6) ?
    C2B C1B C2D C3B . . . . 59.6(7) ?
    N1B C1B C2D C3B . . . . -47.5(6) ?
    N1A C1A C2A C3A . . . . 49.2(3) ?
    C4A N2A C3A C2A . . . . 28.4(3) ?
    C5A N2A C3A C2A . . . . -145.9(2) ?
    C1A C2A C3A N2A . . . . -54.2(3) ?
    C1A N1A C4A N2A . . . . -8.3(3) ?
    C1A N1A C4A C8A . . . . 172.0(2) ?
    C5A N2A C4A N1A . . . . 177.48(19) ?
    C3A N2A C4A N1A . . . . 3.6(3) ?
    C5A N2A C4A C8A . . . . -2.9(3) ?
    C3A N2A C4A C8A . . . . -176.8(2) ?
    C1B N1B C4B N2B . . . . -5.9(3) ?
    C1B N1B C4B C8B . . . . 172.5(2) ?
    C3B N2B C4B N1B . . . . -3.8(3) ?
    C5B N2B C4B N1B . . . . 174.1(2) ?
    C3B N2B C4B C8B . . . . 177.9(2) ?
    C5B N2B C4B C8B . . . . -4.2(3) ?
    C4A N2A C5A C16A . . . . -97.1(2) ?
    C3A N2A C5A C16A . . . . 77.1(2) ?
    C4A N2A C5A C6A . . . . 28.1(3) ?
    C3A N2A C5A C6A . . . . -157.7(2) ?
    C4B N2B C5B C16B . . . . 103.4(2) ?
    C3B N2B C5B C16B . . . . -78.5(2) ?
    C4B N2B C5B C6B . . . . -19.0(3) ?
    C3B N2B C5B C6B . . . . 159.1(2) ?
    N2A C5A C6A C7A . . . . -51.2(2) ?
    C16A C5A C6A C7A . . . . 72.8(2) ?
    N2A C5A C6A N3A . . . . 71.2(2) ?
    C16A C5A C6A N3A . . . . -164.79(18) ?
    O3A N3A C6A C7A . . . . 139.3(2) ?
    O2A N3A C6A C7A . . . . -44.7(3) ?
    O3A N3A C6A C5A . . . . 16.4(3) ?
    O2A N3A C6A C5A . . . . -167.7(2) ?
    O3B N3B C6B C5B . . . . 176.92(19) ?
    O2B N3B C6B C5B . . . . -3.7(3) ?
    O3B N3B C6B C7B . . . . 53.3(3) ?
    O2B N3B C6B C7B . . . . -127.3(2) ?
    N2B C5B C6B N3B . . . . -74.8(2) ?
    C16B C5B C6B N3B . . . . 162.72(16) ?
    N2B C5B C6B C7B . . . . 47.3(2) ?
    C16B C5B C6B C7B . . . . -75.3(2) ?
    N3B C6B C7B C8B . . . . 69.9(2) ?
    C5B C6B C7B C8B . . . . -53.4(2) ?
    C5A C6A C7A C8A . . . . 50.4(2) ?
    N3A C6A C7A C8A . . . . -71.9(2) ?
    N1A C4A C8A C9A . . . . 0.5(3) ?
    N2A C4A C8A C9A . . . . -179.12(19) ?
    N1A C4A C8A C7A . . . . -178.80(19) ?
    N2A C4A C8A C7A . . . . 1.6(3) ?
    C6A C7A C8A C9A . . . . 154.7(2) ?
    C6A C7A C8A C4A . . . . -26.1(3) ?
    N1B C4B C8B C9B . . . . -2.6(3) ?
    N2B C4B C8B C9B . . . . 175.7(2) ?
    N1B C4B C8B C7B . . . . 179.52(19) ?
    N2B C4B C8B C7B . . . . -2.2(3) ?
    C6B C7B C8B C9B . . . . -146.8(2) ?
    C6B C7B C8B C4B . . . . 31.0(3) ?
    C4A C8A C9A O1A . . . . 1.8(3) ?
    C7A C8A C9A O1A . . . . -178.90(19) ?
    C4A C8A C9A C10A . . . . -179.19(18) ?
    C7A C8A C9A C10A . . . . 0.1(3) ?
    C4B C8B C9B O1B . . . . 4.1(3) ?
    C7B C8B C9B O1B . . . . -178.2(2) ?
    C4B C8B C9B C10B . . . . -172.25(19) ?
    C7B C8B C9B C10B . . . . 5.5(3) ?
    O1A C9A C10A C11A . . . . -128.2(2) ?
    C8A C9A C10A C11A . . . . 52.7(3) ?
    O1A C9A C10A C15A . . . . 47.8(3) ?
    C8A C9A C10A C15A . . . . -131.3(2) ?
    O1B C9B C10B C11B . . . . 131.8(2) ?
    C8B C9B C10B C11B . . . . -51.6(3) ?
    O1B C9B C10B C15B . . . . -45.1(3) ?
    C8B C9B C10B C15B . . . . 131.5(2) ?
    C15A C10A C11A C12A . . . . 2.4(3) ?
    C9A C10A C11A C12A . . . . 178.36(18) ?
    C15B C10B C11B C12B . . . . -0.3(3) ?
    C9B C10B C11B C12B . . . . -177.24(19) ?
    C10B C11B C12B C13B . . . . -0.5(3) ?
    C10A C11A C12A C13A . . . . -0.1(3) ?
    C11A C12A C13A C14A . . . . -1.8(3) ?
    C11B C12B C13B C14B . . . . 0.6(3) ?
    C12A C13A C14A C15A . . . . 1.3(4) ?
    C12B C13B C14B C15B . . . . 0.2(3) ?
    C13A C14A C15A C10A . . . . 1.1(3) ?
    C11A C10A C15A C14A . . . . -2.9(3) ?
    C9A C10A C15A C14A . . . . -179.09(19) ?
    C13B C14B C15B C10B . . . . -1.0(3) ?
    C11B C10B C15B C14B . . . . 1.1(3) ?
    C9B C10B C15B C14B . . . . 178.21(19) ?
    C19B O4B C16B C17B . . . . -0.1(3) ?
    C19B O4B C16B C5B . . . . 178.80(19) ?
    N2B C5B C16B C17B . . . . -34.3(4) ?
    C6B C5B C16B C17B . . . . 89.1(3) ?
    N2B C5B C16B O4B . . . . 147.02(18) ?
    C6B C5B C16B O4B . . . . -89.5(2) ?
    N2A C5A C16A C17A . . . . 32.9(4) ?
    C6A C5A C16A C17A . . . . -91.8(3) ?
    N2A C5A C16A O4A . . . . -144.83(19) ?
    C6A C5A C16A O4A . . . . 90.4(2) ?
    O4B C16B C17B C18B . . . . 0.1(3) ?
    C5B C16B C17B C18B . . . . -178.6(2) ?
    C16B C17B C18B C19B . . . . 0.0(3) ?
    C17B C18B C19B O4B . . . . -0.1(3) ?
    C16B O4B C19B C18B . . . . 0.2(3) ?
    O4A C16A C17A C18A . . . . 0.0(3) ?
    C5A C16A C17A C18A . . . . -177.8(3) ?
    C16A C17A C18A C19A . . . . -0.2(3) ?
    C17A C18A C19A O4A . . . . 0.3(4) ?
    C18A C19A O4A C16A . . . . -0.3(3) ?
    C17A C16A O4A C19A . . . . 0.2(3) ?
    C5A C16A O4A C19A . . . . 178.5(2) ?
loop_
    _geom_hbond_atom_site_label_D
    _geom_hbond_atom_site_label_H
    _geom_hbond_atom_site_label_A
    _geom_hbond_site_symmetry_A
    _geom_hbond_distance_DH
    _geom_hbond_distance_HA
    _geom_hbond_distance_DA
    _geom_hbond_angle_DHA
    N1A H1AA O1A . 0.88 1.84 2.553(2) 136.7
    N1B H1BA O1B . 0.88 1.85 2.556(3) 135.7
    C6A H6AA O1B . 1.00 2.36 3.103(3) 130
    C7A H7AB O2A . 0.99 2.44 2.790(3) 100
data_global
_journal_date_recd_electronic     2013-03-16
_journal_date_accepted     2013-05-20
_journal_name_full     'Acta Crystallographica, Section E'
_journal_year     2013
_journal_volume     69
_journal_issue      6
_journal_page_first     o986
_journal_page_last     o986
_journal_paper_category     QO
_journal_paper_doi     10.1107/S160053681301386X
_journal_coeditor_code     PV2626
_publ_contact_author_name     'Chu-Yi Yu'
_publ_contact_author_address
;
Beijing National Laboratory for Molecular Science (BNLMS), CAS Key, Laboratory
of Molecular Recognition and Function, Institute of Chemistry, Chinese Academy
of Sciences, Beijing, 100190, China.
;
_publ_contact_author_email     'yucy@iccas.ac.cn'
_publ_contact_author_fax     '01082616433'
_publ_contact_author_phone     '13671281610'
_publ_section_title
;\
[6-(Furan-2-yl)-7-nitro-2,3,4,6,7,8-hexahydro-1<i>H</i>-pyrido[1,2-<i>a</i>]\
pyrimidin-9-yl](phenyl)methanone
;
loop_
    _publ_author_name
    _publ_author_footnote
    _publ_author_address
    'Zhang, Wen-Feng' .
;
College of Chemistry and Chemical Engineering, Jiang Xi Normal University,
Nanchang, Jiang Xi 330022, People's Republic of China
;
    'Xia, Jian-Hui' .
;
College of Chemistry and Chemical Engineering, Jiang Xi Normal University,
Nanchang, Jiang Xi 330022, People's Republic of China
;
    'Xu, Zhao-Hui' .
;
College of Chemistry and Chemical Engineering, Jiang Xi Normal University,
Nanchang, Jiang Xi 330022, People's Republic of China
;
    'Wang, Li-Ben' .
;
Beijing National Laboratory for Molecular Science (BNLMS),
CAS Key Laboratory of Molecular Recognition and Function,
Institute of Chemistry, Chinese Academy of Sciences,
Beijing 100190,
People's Republic of China
;
    'Yu, Chu-Yi' .
;
Beijing National Laboratory for Molecular Science (BNLMS),
CAS Key Laboratory of Molecular Recognition and Function,
Institute of Chemistry, Chinese Academy of Sciences,
Beijing 100190
People's Republic of China
;
