# Supplementary material for: [6-(Furan-2-yl)-7-nitro-2,3,4,6,7,8-hexa­hydro-1H-pyrido[1,2-a]pyrimidin-9-yl](phen­yl)methanone
Source: Acta Crystallogr Sect E Struct Rep Online. 2013 May 31;69(Pt 6):o986. doi: 10.1107/S160053681301386X (PMC3685119; doi:10.1107/S160053681301386X)
Supplement: Supplementary file 2 [file e-69-0o986-Isup2.hkl]

# 
# h,k,l, Fc-squared, Fo-squared, sigma(Fo-squared) and status flag 
# 
data_I
_shelx_title ' A in P2(1)/c' 
_shelx_refln_list_code          4 
_shelx_F_calc_maximum      253.88 
_exptl_crystal_F_000      1488.00 
_reflns_d_resolution_high  0.8409 
 
loop_ 
 _symmetry_equiv_pos_as_xyz 
 'x, y, z' 
 '-x, y+1/2, -z+1/2' 
 '-x, -y, -z' 
 'x, -y-1/2, z-1/2' 
 
_cell_length_a    13.5063 
_cell_length_b    17.6749 
_cell_length_c    14.7546 
_cell_angle_alpha  90.000 
_cell_angle_beta  105.123 
_cell_angle_gamma  90.000 
 
_shelx_F_squared_multiplier     1.000 
 
loop_ 
 _refln_index_h 
 _refln_index_k 
 _refln_index_l 
 _refln_F_squared_calc 
 _refln_F_squared_meas 
 _refln_F_squared_sigma 
 _refln_observed_status 
   2   0   0    16415.56    16958.43    249.94 o 
   3   0   0     3458.39     3172.59     84.55 o 
   4   0   0    15825.68    15859.24    262.49 o 
   5   0   0      914.31      817.19     46.46 o 
   6   0   0     1232.77     1104.76     25.55 o 
   7   0   0     1997.17     1879.68     61.32 o 
   8   0   0       36.83       53.89     28.80 o 
   9   0   0       51.40       74.33     19.98 o 
  10   0   0     6180.03     6254.13    219.28 o 
  11   0   0     6984.26     6781.42    329.38 o 
  12   0   0      323.54      330.78     30.66 o 
  13   0   0      742.22      684.32     42.28 o 
  14   0   0       12.52       32.52     41.35 o 
  15   0   0      219.96      272.24     33.91 o 
   2   1   0      803.65      799.68     21.84 o 
   3   1   0        4.94       12.00      5.56 o 
   4   1   0     2541.36     2274.55     76.42 o 
   5   1   0       45.00       51.63      8.70 o 
   6   1   0     3546.46     3239.01     41.81 o 
   7   1   0       85.80      107.85      9.15 o 
   8   1   0        2.59       14.21     10.64 o 
   9   1   0      756.28      738.59     27.57 o 
  10   1   0      111.95      118.70     22.32 o 
  11   1   0      913.02      764.78     36.46 o 
  12   1   0       36.43       42.75     22.79 o 
  13   1   0       52.28       63.96     25.45 o 
  14   1   0      147.49      180.05     23.20 o 
  15   1   0      206.58      193.91     23.00 o 
   0   2   0    42899.06    33191.81    183.28 o 
   1   2   0      262.26      206.44     18.12 o 
   2   2   0     7216.75     7157.67    149.94 o 
   3   2   0     3595.24     3271.32     52.96 o 
   4   2   0        0.33       10.44      7.06 o 
   5   2   0       58.62       78.75     11.11 o 
   6   2   0      961.46     1045.10     22.42 o 
   7   2   0     3660.72     4078.10     37.78 o 
   8   2   0       11.09       33.68     13.14 o 
   9   2   0       45.99       57.44     13.72 o 
  10   2   0      298.02      308.78     18.78 o 
  11   2   0      509.95      469.61     30.91 o 
  12   2   0      301.09      310.73     29.33 o 
  13   2   0        4.25       15.18     19.70 o 
  14   2   0        0.32       17.78     20.40 o 
  15   2   0       77.81      110.14     29.56 o 
   1   3   0        3.49       19.76      6.81 o 
   2   3   0      549.63      485.31     14.62 o 
   3   3   0       73.95       66.41      8.37 o 
   4   3   0     1618.96     1528.40     48.41 o 
   5   3   0     1381.73     1226.68     42.04 o 
   6   3   0     2156.25     2428.42     40.09 o 
   7   3   0      653.04      714.46     27.76 o 
   8   3   0       32.33       39.01     11.96 o 
   9   3   0       28.50       36.57     11.77 o 
  10   3   0      116.70      102.36     14.22 o 
  11   3   0      191.44      184.05     21.28 o 
  12   3   0      645.45      662.43     31.86 o 
  13   3   0      428.93      419.55     24.00 o 
  14   3   0       14.31       39.36     28.46 o 
  15   3   0       64.78       83.47     18.07 o 
   0   4   0    41316.46    44604.09    458.77 o 
   1   4   0    17469.36    17846.91    359.51 o 
   2   4   0     2616.97     2534.11     54.12 o 
   3   4   0        1.31       13.66     10.13 o 
   4   4   0     4075.25     4226.49     53.38 o 
   5   4   0      680.83      700.66     18.03 o 
   6   4   0      463.45      459.96     21.47 o 
   7   4   0     1606.34     1508.76     37.30 o 
   8   4   0      725.89      799.56     18.36 o 
   9   4   0      641.66      626.29     18.05 o 
  10   4   0       74.75       79.64     13.80 o 
  11   4   0     1827.41     1781.99     43.70 o 
  12   4   0      945.83      893.25     25.55 o 
  13   4   0      420.75      426.11     27.57 o 
  14   4   0      301.55      322.42     21.77 o 
  15   4   0      151.23      173.98     21.84 o 
   1   5   0      989.34     1129.89     26.51 o 
   2   5   0       25.79       49.52     10.45 o 
   3   5   0       12.27       10.63     10.27 o 
   4   5   0      365.71      337.04     15.73 o 
   5   5   0      257.41      306.37     19.31 o 
   6   5   0       87.54       92.44     11.16 o 
   7   5   0      112.35      120.93     16.86 o 
   8   5   0        0.40       11.06     14.09 o 
   9   5   0       95.19      127.67     13.28 o 
  10   5   0       22.83       37.80     17.70 o 
  11   5   0      124.36      120.54     20.45 o 
  12   5   0        2.93       22.74     18.39 o 
  13   5   0       55.64       40.20     20.37 o 
  14   5   0      223.38      212.16     29.02 o 
  15   5   0       68.39       70.65     19.16 o 
   0   6   0     4532.56     4697.19     28.25 o 
   1   6   0       16.06       34.51     18.82 o 
   2   6   0     8006.14     8509.16    268.53 o 
   3   6   0     3375.78     3382.27    131.24 o 
   4   6   0      540.41      552.88     23.21 o 
   5   6   0       17.52       20.51     12.24 o 
   6   6   0        0.73        2.88      9.51 o 
   7   6   0      180.54      192.90     17.06 o 
   8   6   0      347.27      346.19     24.76 o 
   9   6   0      329.32      323.59     24.26 o 
  10   6   0        8.22       19.30     17.55 o 
  11   6   0        0.26       15.12     16.20 o 
  12   6   0      559.80      539.29     21.99 o 
  13   6   0      585.77      564.82     32.66 o 
  14   6   0       15.07       37.94     21.50 o 
   1   7   0      820.45     1052.41     79.44 o 
   2   7   0       54.41       74.84     13.61 o 
   3   7   0      468.96      362.53     16.47 o 
   4   7   0     1775.46     2007.39     38.59 o 
   5   7   0      429.97      438.57     20.15 o 
   6   7   0     1321.08     1267.98     31.88 o 
   7   7   0      739.26      733.63     20.98 o 
   8   7   0        3.38       12.92     14.92 o 
   9   7   0      175.32      191.17     23.21 o 
  10   7   0      375.39      378.35     21.80 o 
  11   7   0     1133.11     1081.26     28.35 o 
  12   7   0      194.05      213.70     20.83 o 
  13   7   0      949.61      914.40     42.33 o 
  14   7   0        1.94       18.53     24.07 o 
   0   8   0    16375.45    16530.85    431.13 o 
   1   8   0     4537.37     4914.95     78.11 o 
   2   8   0       70.78       80.86     13.17 o 
   3   8   0      166.76      243.00     18.98 o 
   4   8   0       62.79       76.64     15.35 o 
   5   8   0     2074.36     2104.34     39.28 o 
   6   8   0        0.09       12.08     15.69 o 
   7   8   0        0.45       18.62     14.22 o 
   8   8   0        0.79       10.89     17.80 o 
   9   8   0        2.31       17.78     17.52 o 
  10   8   0      405.64      426.63     17.23 o 
  11   8   0        1.05       18.15     21.08 o 
  12   8   0      126.58      134.18     20.30 o 
  13   8   0        2.55       28.22     19.68 o 
  14   8   0       89.32      107.16     25.33 o 
   1   9   0      521.11      600.18     40.24 o 
   2   9   0     4605.30     4565.44    129.34 o 
   3   9   0        3.41        7.80     10.55 o 
   4   9   0     2029.50     1950.75     81.26 o 
   5   9   0      241.06      245.23     15.73 o 
   6   9   0        0.10        9.75     14.92 o 
   7   9   0      179.20      147.21     20.67 o 
   8   9   0        9.47       18.79     18.03 o 
   9   9   0      204.91      217.37     22.40 o 
  10   9   0      241.85      213.21     22.64 o 
  11   9   0       35.04       48.19     23.02 o 
  12   9   0       71.14       69.54     24.86 o 
  13   9   0      142.49      132.42     25.69 o 
  14   9   0       86.62       95.74     30.28 o 
   0  10   0     1308.21     1349.96     26.34 o 
   1  10   0     1561.60     1636.95     34.05 o 
   2  10   0     4581.26     4893.81    249.71 o 
   3  10   0      727.86      740.34     32.01 o 
   4  10   0      649.32      738.11     32.98 o 
   5  10   0       49.77       31.19     14.88 o 
   6  10   0        3.10       14.33     18.54 o 
   7  10   0      945.10      797.22     24.91 o 
   8  10   0      978.77     1005.98     37.20 o 
   9  10   0       47.72       56.91     20.54 o 
  10  10   0       62.00       71.03     26.38 o 
  11  10   0      414.30      362.60     33.06 o 
  12  10   0       25.07       35.30     26.60 o 
  13  10   0      137.84      137.25     27.22 o 
   1  11   0      772.98      724.46     32.52 o 
   2  11   0      363.06      399.78     19.06 o 
   3  11   0     1215.75     1246.44     33.37 o 
   4  11   0       15.58       17.84     15.89 o 
   5  11   0       66.39       75.93     14.77 o 
   6  11   0       11.80       21.75     18.03 o 
   7  11   0     3781.81     3511.19     82.44 o 
   8  11   0       76.09       92.96     25.12 o 
   9  11   0      387.33      363.37     32.43 o 
  10  11   0      125.59      150.63     25.47 o 
  11  11   0        7.08       26.92     28.38 o 
  12  11   0      164.60      125.61     23.46 o 
  13  11   0       57.79       56.54     20.04 o 
   0  12   0       92.30      113.46     11.49 o 
   1  12   0       41.76       52.15     16.58 o 
   2  12   0       32.90       40.17     16.67 o 
   3  12   0     1420.90     1519.25     72.09 o 
   4  12   0        1.46       14.20     17.07 o 
   5  12   0     1129.11     1169.53     37.43 o 
   6  12   0      801.11      740.58     36.27 o 
   7  12   0      608.30      692.16     42.12 o 
   8  12   0     3883.03     3726.60    106.15 o 
   9  12   0      498.11      425.40     22.74 o 
  10  12   0       23.08       39.45     27.09 o 
  11  12   0      240.82      259.24     29.04 o 
  12  12   0      195.76      219.00     29.46 o 
   1  13   0      906.06      951.25     33.67 o 
   2  13   0      780.35      858.30     28.39 o 
   3  13   0        0.12       13.27     19.75 o 
   4  13   0      264.63      265.68     22.77 o 
   5  13   0      379.94      404.35     36.35 o 
   6  13   0       23.38       29.03     31.14 o 
   7  13   0        0.15       20.85     28.71 o 
   8  13   0      283.06      272.22     27.57 o 
   9  13   0      392.70      372.59     51.13 o 
  10  13   0      297.51      294.07     30.47 o 
  11  13   0        8.63       45.54     27.55 o 
  12  13   0        0.63       29.97     34.82 o 
   0  14   0     1291.45     1197.67     39.85 o 
   1  14   0       16.55       34.05     22.25 o 
   2  14   0        2.46       14.74     21.93 o 
   3  14   0      382.11      327.01     40.55 o 
   4  14   0      396.67      389.82     41.34 o 
   5  14   0       24.74       23.47     24.86 o 
   6  14   0      584.59      591.94     43.63 o 
   7  14   0       14.16       56.50     29.46 o 
   8  14   0      257.66      240.28     31.56 o 
   9  14   0        0.00       19.45     28.16 o 
  10  14   0        0.70       29.45     22.62 o 
  11  14   0        0.00       28.84     27.03 o 
   1  15   0      246.15      263.30     21.45 o 
   2  15   0        5.52        5.62     18.89 o 
   3  15   0        1.67        9.80     19.83 o 
   4  15   0      167.09      198.09     21.98 o 
   5  15   0       30.90       39.35     22.95 o 
   6  15   0      140.50      135.56     28.89 o 
   7  15   0      844.67      827.94     34.36 o 
   8  15   0       58.65       78.39     26.74 o 
   9  15   0      153.33      167.03     31.12 o 
  10  15   0      245.20      255.84     33.31 o 
   0  16   0      254.16      258.45     12.70 o 
   1  16   0       77.69       92.69     24.66 o 
   2  16   0      407.26      318.77     20.34 o 
   3  16   0      195.66      193.48     23.02 o 
   4  16   0      787.71      711.64     59.38 o 
   5  16   0       12.93       33.45     29.10 o 
   6  16   0        0.57       28.47     27.01 o 
   7  16   0      107.27      114.21     26.58 o 
   8  16   0       30.74       76.55     26.93 o 
   9  16   0       34.16       53.98     26.39 o 
  10  16   0       33.98       73.38     29.35 o 
   1  17   0      466.41      414.82     27.29 o 
   2  17   0      151.71      152.67     20.59 o 
   3  17   0      146.09      146.71     25.00 o 
   4  17   0       55.50       61.90     28.77 o 
   5  17   0       66.91       67.73     30.35 o 
   6  17   0      198.44      169.71     28.85 o 
   7  17   0       77.89      102.09     29.78 o 
   8  17   0       28.42       57.28     30.17 o 
   9  17   0      236.91      260.44     35.14 o 
   0  18   0      259.63      222.97     23.77 o 
   1  18   0       14.13       34.97     21.66 o 
   2  18   0       57.65       81.30     20.86 o 
   3  18   0        0.81       17.41     24.06 o 
   4  18   0        0.00       19.89     25.26 o 
   5  18   0        6.73       39.54     28.30 o 
   6  18   0      238.24      199.86     46.02 o 
   7  18   0       66.18      104.06     28.75 o 
   8  18   0       84.98      115.60     29.88 o 
   1  19   0      271.71      282.03     32.63 o 
   2  19   0      139.11      132.00     32.20 o 
   3  19   0      217.83      236.17     29.42 o 
   4  19   0       12.73       34.82     22.54 o 
   5  19   0       83.95       86.32     26.65 o 
   6  19   0      204.56      224.24     37.77 o 
   0  20   0      181.89      177.25     16.39 o 
   1  20   0        5.90       27.10     34.49 o 
   2  20   0       90.49       97.22     26.31 o 
   3  20   0       10.60       41.01     25.98 o 
   4  20   0        0.75       28.67     24.43 o 
 -15   1   1        2.72       31.40     28.40 o 
 -14   1   1       36.20       81.53     20.50 o 
 -13   1   1       15.54       27.76     21.65 o 
 -12   1   1     1742.80     1732.87     38.70 o 
 -11   1   1       77.36       83.25     24.97 o 
 -10   1   1        3.44       21.88     17.30 o 
  -9   1   1       79.35       90.05     15.51 o 
  -8   1   1     2030.26     2009.45     43.24 o 
  -7   1   1      173.60      160.72     11.30 o 
  -6   1   1      458.97      469.41     13.73 o 
  -5   1   1     2518.49     2550.50     52.74 o 
  -4   1   1      855.17      765.93     14.94 o 
  -3   1   1     6705.88     6575.77    107.24 o 
  -2   1   1      481.55      496.05     17.42 o 
  -1   1   1     1342.41      133.47    287.33 o 
   1   1   1      312.62      309.29     12.55 o 
   2   1   1     3631.08     3214.38     72.95 o 
   3   1   1     8883.39     8869.55    314.05 o 
   4   1   1     4294.44     3985.80    126.36 o 
   5   1   1     1875.30     1951.71     54.76 o 
   6   1   1      859.07      843.21     28.79 o 
   7   1   1      168.43      173.42      9.92 o 
   8   1   1      127.19      131.67     12.31 o 
   9   1   1      232.46      203.21     22.16 o 
  10   1   1     1478.72     1402.13     44.47 o 
  11   1   1       83.19       98.28     23.87 o 
  12   1   1      492.51      502.43     37.84 o 
  13   1   1      377.19      375.49     30.17 o 
  14   1   1        5.96       20.98     24.34 o 
  15   1   1       64.34       78.38     24.53 o 
 -15   2   1      298.07      318.54     30.34 o 
 -14   2   1        4.38       37.31     24.55 o 
 -13   2   1       26.53       48.88     25.52 o 
 -12   2   1      267.00      298.23     22.46 o 
 -11   2   1     2882.73     2753.13     70.42 o 
 -10   2   1      696.45      667.51     20.31 o 
  -9   2   1      535.92      541.22     16.43 o 
  -8   2   1     2267.24     2146.41     44.18 o 
  -7   2   1        0.06        3.74      9.88 o 
  -6   2   1     1319.80     1478.13     18.51 o 
  -5   2   1      366.73      287.59     17.79 o 
  -4   2   1     4281.27     4150.56     94.54 o 
  -3   2   1    23645.71    24725.12    193.68 o 
  -2   2   1      177.86      198.02      9.47 o 
  -1   2   1    10444.05    10251.70    246.68 o 
   0   2   1      391.08      387.79     14.35 o 
   1   2   1     7520.11     7235.69    193.54 o 
   2   2   1      127.79      109.76      7.36 o 
   3   2   1    10029.22    10516.21    177.00 o 
   4   2   1      233.30      194.50     10.64 o 
   5   2   1      321.16      314.76     14.22 o 
   6   2   1      668.76      745.57     18.75 o 
   7   2   1      295.66      330.84      8.90 o 
   8   2   1     3332.69     3462.48     51.86 o 
   9   2   1      498.27      536.75     18.63 o 
  10   2   1       23.21       61.75     15.95 o 
  11   2   1      129.69      102.48     18.99 o 
  12   2   1      132.66      123.01     28.38 o 
  13   2   1      250.36      221.19     24.67 o 
  14   2   1      233.93      264.24     26.98 o 
  15   2   1        0.08       18.67     17.24 o 
 -15   3   1      130.31      141.89     29.88 o 
 -14   3   1       17.67       43.02     22.60 o 
 -13   3   1      345.82      364.00     32.30 o 
 -12   3   1      894.72      849.01     29.64 o 
 -11   3   1       18.14       48.94     21.23 o 
 -10   3   1      449.39      440.13     18.05 o 
  -9   3   1      708.63      715.97     26.60 o 
  -8   3   1     1012.36      981.69     22.53 o 
  -7   3   1      164.19      285.00     10.37 o 
  -6   3   1        0.11       25.94     13.04 o 
  -5   3   1       20.82       16.36      9.36 o 
  -4   3   1      505.57      547.14     13.22 o 
  -3   3   1     3386.86     2877.27     68.99 o 
  -2   3   1      102.22      129.30     10.78 o 
  -1   3   1     7037.92     6520.02    128.74 o 
   0   3   1       47.26       35.84      7.53 o 
   1   3   1     1884.52     1914.15     58.30 o 
   2   3   1      776.92      633.64     41.12 o 
   3   3   1     9476.91     9362.31    115.98 o 
   4   3   1        0.09        3.80      8.93 o 
   5   3   1      436.59      446.77     18.84 o 
   6   3   1     3525.22     3529.75     63.88 o 
   7   3   1      577.31      591.28     17.33 o 
   8   3   1       78.18       82.07     11.89 o 
   9   3   1       13.85       29.74     15.21 o 
  10   3   1       46.18       70.67     19.25 o 
  11   3   1      256.74      264.57     25.67 o 
  12   3   1      679.84      693.87     38.38 o 
  13   3   1       27.79       68.99     20.17 o 
  14   3   1       73.26       66.86     31.61 o 
  15   3   1       93.29      119.54     24.97 o 
 -15   4   1       18.09       57.68     23.88 o 
 -14   4   1        6.30       32.11     25.34 o 
 -13   4   1       32.71       57.46     21.65 o 
 -12   4   1      922.56      860.76     33.49 o 
 -11   4   1     1325.43     1396.95     34.15 o 
 -10   4   1        1.55       15.51     16.73 o 
  -9   4   1     1151.25     1204.07     35.98 o 
  -8   4   1      310.11      262.21     12.89 o 
  -7   4   1       17.48       21.39     14.15 o 
  -6   4   1      346.74      320.98     16.06 o 
  -5   4   1     1421.33     1369.36     37.37 o 
  -4   4   1      100.36       79.37     11.50 o 
  -3   4   1     1798.13     1598.46     77.82 o 
  -2   4   1      476.32      399.16     15.80 o 
  -1   4   1      831.78      823.01     27.79 o 
   0   4   1    45509.52    47961.96    316.14 o 
   1   4   1     9964.72    10214.94    287.14 o 
   2   4   1     3526.41     3689.32    101.28 o 
   3   4   1      553.77      429.20     11.66 o 
   4   4   1     2112.17     2004.89     27.65 o 
   5   4   1      431.90      524.13     15.96 o 
   6   4   1     1420.59     1397.38     27.44 o 
   7   4   1      535.11      573.64     21.32 o 
   8   4   1      750.99      825.13     31.92 o 
   9   4   1        4.96        9.50     13.79 o 
  10   4   1      914.98      903.29     25.95 o 
  11   4   1       20.45       29.84     19.11 o 
  12   4   1      800.88      808.08     33.09 o 
  13   4   1        3.17       28.24     23.27 o 
  14   4   1       26.09       49.98     25.27 o 
 -15   5   1       87.66      133.77     30.05 o 
 -14   5   1      197.51      234.01     29.90 o 
 -13   5   1       45.45       80.18     24.32 o 
 -12   5   1       89.93      106.68     25.96 o 
 -11   5   1       29.37       35.50     19.58 o 
 -10   5   1       26.38       20.53     20.87 o 
  -9   5   1        4.46       30.74     17.13 o 
  -8   5   1      398.89      398.18     15.40 o 
  -7   5   1      240.91      219.39     15.83 o 
  -6   5   1        8.93       26.18     11.86 o 
  -5   5   1      818.33      875.57     21.37 o 
  -4   5   1     3141.57     3268.99     51.58 o 
  -3   5   1     3205.06     3331.21     72.47 o 
  -2   5   1     2362.89     2394.60     34.44 o 
  -1   5   1        6.86       13.86      7.80 o 
   0   5   1     1514.83     1747.82     36.38 o 
   1   5   1      539.66      548.38     16.59 o 
   2   5   1     3507.64     3052.19    350.06 o 
   3   5   1     7145.91     6391.20    274.10 o 
   4   5   1     1637.68     1443.00     64.11 o 
   5   5   1     2629.67     2739.43     55.32 o 
   6   5   1      324.37      275.07     16.01 o 
   7   5   1       18.38       33.75     16.74 o 
   8   5   1      413.91      375.60     21.67 o 
   9   5   1       41.31       36.39     14.62 o 
  10   5   1      531.86      484.06     27.12 o 
  11   5   1      258.45      294.02     19.39 o 
  12   5   1     2361.07     2309.28     53.68 o 
  13   5   1      204.46      211.16     13.57 o 
  14   5   1      754.21      740.74     31.45 o 
 -15   6   1      335.01      339.15     30.39 o 
 -14   6   1      233.57      252.04     23.33 o 
 -13   6   1       77.45       89.66     22.41 o 
 -12   6   1       56.04       71.67     23.07 o 
 -11   6   1       35.56       62.12     13.61 o 
 -10   6   1      484.16      472.55     29.47 o 
  -9   6   1      784.75      838.92     19.16 o 
  -8   6   1      296.00      313.33     22.69 o 
  -7   6   1       53.41       34.28     13.98 o 
  -6   6   1        7.93       13.55     11.15 o 
  -5   6   1        0.70        8.98     13.14 o 
  -4   6   1       51.62      114.45     11.44 o 
  -3   6   1     4285.90     4416.73     75.32 o 
  -2   6   1      972.52      967.65     27.64 o 
  -1   6   1     8994.19     8308.75    106.71 o 
   0   6   1     2117.51     1898.95     63.18 o 
   1   6   1     4308.00     4095.12    130.70 o 
   2   6   1     2466.39     2616.58     61.03 o 
   3   6   1      229.98      181.08     11.00 o 
   4   6   1       49.07       51.13     14.18 o 
   5   6   1     5436.08     6245.23    149.75 o 
   6   6   1      249.80      287.85     13.30 o 
   7   6   1      369.64      339.42     17.51 o 
   8   6   1       25.67       21.55     14.08 o 
   9   6   1      306.98      317.39     14.28 o 
  10   6   1      242.71      237.64     21.56 o 
  11   6   1      833.56      762.12     34.25 o 
  12   6   1      292.05      331.65     26.21 o 
  13   6   1       93.25       80.59     18.29 o 
  14   6   1       38.23       68.53     24.53 o 
 -14   7   1      151.83      180.99     20.37 o 
 -13   7   1       18.31       56.47     20.11 o 
 -12   7   1        7.77       26.80     21.45 o 
 -11   7   1      414.96      448.23     25.54 o 
 -10   7   1      150.49      147.01     17.16 o 
  -9   7   1        4.36       15.64     20.63 o 
  -8   7   1      160.03      165.94     18.72 o 
  -7   7   1      559.43      515.68     24.67 o 
  -6   7   1      323.02      328.93     18.64 o 
  -5   7   1      982.45      939.22     32.59 o 
  -4   7   1      727.13      661.58     31.75 o 
  -3   7   1      202.50      168.70     16.93 o 
  -2   7   1      415.10      483.94     20.63 o 
  -1   7   1     9487.15     9352.97    412.10 o 
   0   7   1        3.51       10.19     11.00 o 
   1   7   1     2833.27     2572.02     32.43 o 
   2   7   1      349.21      341.45     20.37 o 
   3   7   1       28.10       56.63     11.77 o 
   4   7   1      225.43      317.14     20.37 o 
   5   7   1      912.93      970.50     30.68 o 
   6   7   1      544.12      601.47     24.76 o 
   7   7   1        5.18       13.47     13.94 o 
   8   7   1        0.05        7.51     14.56 o 
   9   7   1       24.44       38.44     19.65 o 
  10   7   1      371.15      346.76     23.02 o 
  11   7   1      306.91      344.68     37.28 o 
  12   7   1      173.92      158.46     27.36 o 
  13   7   1        1.08       19.98     23.78 o 
  14   7   1      242.09      259.22     34.09 o 
 -14   8   1       40.13       61.43     32.52 o 
 -13   8   1       22.89       31.02     21.88 o 
 -12   8   1      354.09      338.37     17.80 o 
 -11   8   1        0.00       16.46     17.97 o 
 -10   8   1      337.78      333.40     20.19 o 
  -9   8   1      554.54      535.34     23.15 o 
  -8   8   1      775.95      780.45     31.21 o 
  -7   8   1       36.57       14.81     16.18 o 
  -6   8   1        0.70        8.81     16.44 o 
  -5   8   1      814.80      854.31     28.91 o 
  -4   8   1      357.75      450.77     19.67 o 
  -3   8   1      661.57      598.46     23.49 o 
  -2   8   1     7030.81     7588.41    126.12 o 
  -1   8   1     2073.63     2028.03     64.83 o 
   0   8   1     5141.21     5743.38    207.57 o 
   1   8   1      101.13      113.30     12.24 o 
   2   8   1       92.62       71.84     14.94 o 
   3   8   1      766.26      890.20     20.98 o 
   4   8   1     2574.72     3021.31     76.69 o 
   5   8   1     2140.75     2415.18     95.30 o 
   6   8   1      195.73      171.43     15.12 o 
   7   8   1      182.68      159.80     22.49 o 
   8   8   1       31.34       27.19     14.94 o 
   9   8   1       10.43       22.21     18.36 o 
  10   8   1      260.36      257.04     15.64 o 
  11   8   1      444.69      400.70     17.51 o 
  12   8   1      601.02      603.38     18.89 o 
  13   8   1        0.43        9.66     16.60 o 
  14   8   1      356.07      345.90     24.67 o 
 -14   9   1       72.78       90.20     23.65 o 
 -13   9   1       61.04       81.30     20.97 o 
 -12   9   1       15.40       21.95      7.92 o 
 -11   9   1       54.28       73.99     27.71 o 
 -10   9   1        1.94       15.60     18.39 o 
  -9   9   1      250.37      230.32     21.35 o 
  -8   9   1     2939.62     3049.47     75.89 o 
  -7   9   1        7.66       26.22     21.95 o 
  -6   9   1        3.28        9.42     12.36 o 
  -5   9   1       73.22       63.44     13.28 o 
  -4   9   1     1368.57     1501.63     25.26 o 
  -3   9   1       84.56      101.66     16.72 o 
  -2   9   1       43.99       29.28     14.50 o 
  -1   9   1       43.15       27.64     14.62 o 
   0   9   1      458.33      497.08     25.95 o 
   1   9   1       33.40       52.40     16.24 o 
   2   9   1        5.49        9.97     12.64 o 
   3   9   1       49.74       40.44     13.61 o 
   4   9   1      334.39      353.23     31.78 o 
   5   9   1      336.22      432.89     24.14 o 
   6   9   1     1136.27     1051.97     41.49 o 
   7   9   1      773.73      801.59     43.23 o 
   8   9   1        0.05       15.85     19.91 o 
   9   9   1     1148.67      993.58     42.12 o 
  10   9   1        1.08       11.01     19.19 o 
  11   9   1      864.26      835.67     33.26 o 
  12   9   1       99.34       95.24     23.63 o 
  13   9   1       26.91       46.62     28.24 o 
 -13  10   1        7.18       25.97     26.77 o 
 -12  10   1        3.59       15.67     20.27 o 
 -11  10   1      114.30      115.65     22.66 o 
 -10  10   1      719.34      681.53     25.46 o 
  -9  10   1     1579.01     1636.50     48.10 o 
  -8  10   1        2.72       16.91     24.82 o 
  -7  10   1     2735.89     2581.82     63.95 o 
  -6  10   1      495.72      528.22     19.59 o 
  -5  10   1      406.05      444.64     18.05 o 
  -4  10   1      100.54      104.95     16.53 o 
  -3  10   1     4014.98     3825.84     72.81 o 
  -2  10   1      820.14      751.78     39.50 o 
  -1  10   1      168.92      154.16     17.55 o 
   0  10   1     3603.43     3856.67     81.35 o 
   1  10   1      973.20      872.35     32.08 o 
   2  10   1      184.63      229.37     13.86 o 
   3  10   1     2459.97     2383.61     49.88 o 
   4  10   1        0.46       13.78     16.20 o 
   5  10   1      272.95      387.08     20.83 o 
   6  10   1      252.94      244.22     20.27 o 
   7  10   1      780.35      720.80     28.82 o 
   8  10   1      144.42      131.19     25.54 o 
   9  10   1      295.56      268.29     23.62 o 
  10  10   1       11.63       18.13     23.15 o 
  11  10   1       28.13       32.03     22.50 o 
  12  10   1       20.14       35.40     21.38 o 
  13  10   1        2.28       18.90     19.86 o 
 -13  11   1       47.30       42.79     18.58 o 
 -12  11   1        0.28       14.84     25.10 o 
 -11  11   1       75.63       83.97     26.55 o 
 -10  11   1       46.75       38.34     24.94 o 
  -9  11   1        1.34       15.39     23.89 o 
  -8  11   1      655.56      615.29     39.34 o 
  -7  11   1      134.73      119.55     21.82 o 
  -6  11   1     1571.44     1500.08     52.84 o 
  -5  11   1       41.48       59.55     19.75 o 
  -4  11   1     1025.88     1071.25     34.47 o 
  -3  11   1      303.26      267.67     20.81 o 
  -2  11   1      494.01      501.59     29.00 o 
  -1  11   1      651.27      631.24     25.96 o 
   0  11   1       12.30       18.03     16.14 o 
   1  11   1      208.00      201.75     27.03 o 
   2  11   1        5.79       13.94     14.13 o 
   3  11   1     1162.23     1090.85     32.00 o 
   4  11   1      160.41      155.78     17.79 o 
   5  11   1       20.58       33.48     18.63 o 
   6  11   1     1335.92     1354.44     59.00 o 
   7  11   1        0.18       34.58     26.13 o 
   8  11   1      284.65      296.15     26.60 o 
   9  11   1       71.84       72.82     28.01 o 
  10  11   1       42.23       53.01     25.98 o 
  11  11   1       48.55       63.93     26.72 o 
  12  11   1       15.60       31.24     20.54 o 
 -12  12   1       75.72       90.03     29.01 o 
 -11  12   1       53.79       78.62     27.05 o 
 -10  12   1      147.17      148.80     25.34 o 
  -9  12   1        5.80       19.05     23.65 o 
  -8  12   1       82.01       97.24     25.40 o 
  -7  12   1     1361.42     1268.51     36.31 o 
  -6  12   1        0.74        8.42     19.05 o 
  -5  12   1      233.67      240.28     19.67 o 
  -4  12   1      763.96      751.87     32.92 o 
  -3  12   1      730.12      767.85     48.31 o 
  -2  12   1      210.13      172.67     23.26 o 
  -1  12   1     1636.49     1502.53     33.34 o 
   0  12   1      277.17      275.62     13.00 o 
   1  12   1        5.33       14.40     17.19 o 
   2  12   1      357.58      329.38     23.95 o 
   3  12   1        2.22        6.71     13.94 o 
   4  12   1      532.51      483.22     26.38 o 
   5  12   1      496.82      487.11     30.83 o 
   6  12   1      256.28      258.35     30.16 o 
   7  12   1       54.98       83.94     26.06 o 
   8  12   1      443.88      457.72     24.48 o 
   9  12   1       39.50       49.96     24.14 o 
  10  12   1      212.51      250.21     28.44 o 
  11  12   1      271.18      276.66     30.03 o 
  12  12   1       27.54       54.86     23.77 o 
 -12  13   1       32.69       51.69     29.77 o 
 -11  13   1      100.56      117.73     26.67 o 
 -10  13   1       12.91       33.74     21.38 o 
  -9  13   1      281.70      232.35     31.53 o 
  -8  13   1      305.19      288.19     42.52 o 
  -7  13   1      126.51      153.42     32.57 o 
  -6  13   1       14.93       35.34     19.38 o 
  -5  13   1     1395.01     1294.35     44.56 o 
  -4  13   1      174.10      188.58     21.50 o 
  -3  13   1        0.01       12.42     14.68 o 
  -2  13   1      248.70      252.72     18.81 o 
  -1  13   1      147.64      168.79     20.83 o 
   0  13   1        7.44       23.85     15.69 o 
   1  13   1      113.59      116.10     18.71 o 
   2  13   1     1164.07     1040.78     40.28 o 
   3  13   1       15.88       28.44     21.75 o 
   4  13   1       46.75       34.93     21.52 o 
   5  13   1       92.47      111.18     26.31 o 
   6  13   1      408.65      471.98     27.32 o 
   7  13   1      247.82      254.80     36.61 o 
   8  13   1      499.15      493.72     29.90 o 
   9  13   1      233.83      223.14     31.68 o 
  10  13   1      311.58      328.33     29.23 o 
  11  13   1      150.85      159.75     27.89 o 
 -11  14   1       55.76       71.74     31.65 o 
 -10  14   1      154.18      144.69     33.84 o 
  -9  14   1       42.55       58.30     26.55 o 
  -8  14   1        0.01        8.07     26.26 o 
  -7  14   1      158.68      159.42     27.46 o 
  -6  14   1      193.02      206.00     22.09 o 
  -5  14   1      416.80      388.62     33.99 o 
  -4  14   1       15.82       34.63     20.08 o 
  -3  14   1     3859.70     3830.49    124.00 o 
  -2  14   1      502.25      524.72     28.68 o 
  -1  14   1      453.04      470.34     27.59 o 
   0  14   1        1.94       14.79     21.29 o 
   1  14   1     1159.07     1040.92     46.71 o 
   2  14   1      644.45      590.11     28.69 o 
   3  14   1        0.25        5.04     22.21 o 
   4  14   1      265.00      254.74     33.81 o 
   5  14   1      711.01      737.39     28.68 o 
   6  14   1      125.01      128.00     26.22 o 
   7  14   1      151.79      145.44     24.67 o 
   8  14   1      246.59      280.68     33.03 o 
   9  14   1      243.82      249.94     29.91 o 
  10  14   1       66.92       69.49     26.21 o 
  11  14   1        3.39       29.15     29.56 o 
 -11  15   1       21.82       53.11     45.32 o 
 -10  15   1      191.00      196.62     34.52 o 
  -9  15   1        0.76       28.60     27.09 o 
  -8  15   1       14.52       26.35     19.77 o 
  -7  15   1      179.69      187.94     34.82 o 
  -6  15   1       16.32       29.39     27.07 o 
  -5  15   1      198.57      174.81     27.67 o 
  -4  15   1       57.67       69.36     19.29 o 
  -3  15   1      426.86      404.85     38.43 o 
  -2  15   1     1068.93     1059.04     23.64 o 
  -1  15   1      459.91      461.91     31.22 o 
   0  15   1      891.29      871.98     43.03 o 
   1  15   1       72.61       62.76     21.08 o 
   2  15   1      278.54      296.99     21.67 o 
   3  15   1     1569.85     1547.44     39.22 o 
   4  15   1     1618.29     1689.31     83.20 o 
   5  15   1        0.69       13.11     22.95 o 
   6  15   1      394.60      414.58     32.40 o 
   7  15   1       85.44      105.07     24.96 o 
   8  15   1      356.34      362.39     37.45 o 
   9  15   1        9.08       32.35     24.13 o 
  10  15   1       11.53       49.04     33.90 o 
 -10  16   1        4.78       22.46     26.60 o 
  -9  16   1      129.75      122.72     33.39 o 
  -8  16   1       63.65       75.62     37.36 o 
  -7  16   1      294.26      258.32     40.31 o 
  -6  16   1        2.48       21.39     18.23 o 
  -5  16   1      198.10      200.85     30.56 o 
  -4  16   1      138.29      108.34     25.31 o 
  -3  16   1     1479.15     1361.01     46.61 o 
  -2  16   1       20.84       39.21     24.80 o 
  -1  16   1      580.85      565.80     27.07 o 
   0  16   1       78.99       83.32     25.34 o 
   1  16   1        9.19       30.84     25.17 o 
   2  16   1      205.16      228.08     26.27 o 
   3  16   1      141.78      144.91     23.99 o 
   4  16   1       73.63       73.44     25.62 o 
   5  16   1      118.72      152.19     26.37 o 
   6  16   1       96.83      109.09     32.03 o 
   7  16   1      209.03      206.22     26.79 o 
   8  16   1       52.79       70.20     25.44 o 
   9  16   1      172.27      173.18     33.94 o 
  -9  17   1       30.51       68.76     25.29 o 
  -8  17   1      344.39      367.73     25.98 o 
  -7  17   1        1.77       19.17     27.90 o 
  -6  17   1      599.25      502.98     58.81 o 
  -5  17   1        6.28       27.75     25.95 o 
  -4  17   1       85.78       87.15     26.62 o 
  -3  17   1      736.61      610.30     33.69 o 
  -2  17   1        7.96       31.84     21.86 o 
  -1  17   1      967.85      930.70     39.94 o 
   0  17   1      211.82      202.65     23.95 o 
   1  17   1        5.23       13.82     21.70 o 
   2  17   1      103.20      128.08     26.11 o 
   3  17   1       85.57       88.81     23.00 o 
   4  17   1      102.13      110.37     36.02 o 
   5  17   1       11.55       38.74     19.77 o 
   6  17   1      611.48      535.50     34.16 o 
   7  17   1       21.84       48.44     25.79 o 
   8  17   1      175.68      183.31     32.71 o 
  -8  18   1        8.82       48.10     27.46 o 
  -7  18   1      216.77      197.78     41.35 o 
  -6  18   1       63.99       88.09     43.84 o 
  -5  18   1       12.96       20.84     23.81 o 
  -4  18   1      184.43      157.77     29.52 o 
  -3  18   1        6.60       38.04     31.01 o 
  -2  18   1       95.78       91.79     27.35 o 
  -1  18   1       92.39       86.25     31.36 o 
   0  18   1      175.04      134.92     29.33 o 
   1  18   1       51.18       60.97     25.35 o 
   2  18   1       68.65       78.05     25.86 o 
   3  18   1        0.37       25.65     27.57 o 
   4  18   1       88.20      108.60     31.55 o 
   5  18   1        5.10       22.11     26.26 o 
   6  18   1      165.48      151.29     21.14 o 
   7  18   1      156.28      148.06     28.76 o 
  -6  19   1      246.09      233.10     38.94 o 
  -5  19   1       27.19       49.68     24.13 o 
  -4  19   1       60.98       64.74     28.60 o 
  -3  19   1        5.95       17.78     18.30 o 
  -2  19   1      119.05      140.65     25.73 o 
  -1  19   1        6.18       24.20     19.39 o 
   0  19   1        2.68       16.50     24.96 o 
   1  19   1       98.53      119.86     30.88 o 
   2  19   1       81.02      117.88     23.07 o 
   3  19   1        0.78       20.96     27.57 o 
   4  19   1       10.21       30.77     22.53 o 
   5  19   1       50.83      103.78     24.15 o 
   6  19   1        8.68       28.85     32.13 o 
  -4  20   1        5.54       40.29     30.23 o 
  -3  20   1        2.61       26.17     28.70 o 
  -2  20   1        4.98       21.64     22.23 o 
  -1  20   1       39.19       65.58     23.55 o 
   0  20   1       19.79       23.74     28.17 o 
   1  20   1        1.59       14.43     26.98 o 
   2  20   1       51.57       58.53     32.21 o 
   3  20   1       84.75      107.76     20.96 o 
   4  20   1       68.20      106.72     25.78 o 
 -15   0   2       55.52       85.95     32.52 o 
 -14   0   2       56.52       56.21     58.07 o 
 -13   0   2      952.44      921.25     63.18 o 
 -12   0   2     1546.68     1389.55     97.56 o 
 -11   0   2       77.43       92.92     25.09 o 
 -10   0   2      862.25      921.25     59.00 o 
  -9   0   2     4853.90     4560.28     73.87 o 
  -8   0   2     1343.66     1387.22     44.13 o 
  -7   0   2       98.40       78.51     14.40 o 
  -6   0   2       83.14       90.59      9.76 o 
  -5   0   2    11282.09    11443.44    114.75 o 
  -4   0   2      730.73      929.15     15.80 o 
  -3   0   2      642.75      588.15     20.91 o 
  -2   0   2    43185.60    44034.40    840.88 o 
  -1   0   2      358.73      323.81     11.15 o 
   0   0   2     6954.27     6474.80     94.77 o 
   1   0   2      937.99      945.88     42.28 o 
   2   0   2     4365.35     3728.22     66.43 o 
   3   0   2        0.90       19.98      6.97 o 
   4   0   2     4548.40     4137.98     95.24 o 
   5   0   2      112.28      193.73     13.47 o 
   6   0   2      202.77      206.27     19.51 o 
   7   0   2      925.96      793.03     33.91 o 
   8   0   2        0.38       22.30     20.91 o 
   9   0   2       15.67       22.30     28.80 o 
  10   0   2      272.49      275.96     35.31 o 
  11   0   2       12.43       19.98     26.95 o 
  12   0   2      143.73      127.29     38.10 o 
  13   0   2       41.02       33.91     32.52 o 
  14   0   2      153.10      142.62     49.71 o 
 -15   1   2      121.38      179.63     23.55 o 
 -14   1   2        0.46       22.02     25.93 o 
 -13   1   2       21.33       33.40     22.64 o 
 -12   1   2        0.12       27.03     20.54 o 
 -11   1   2      463.26      495.89     26.68 o 
 -10   1   2        3.31       14.68     11.59 o 
  -9   1   2      128.99      119.88     16.24 o 
  -8   1   2       17.75       35.77     14.78 o 
  -7   1   2     1187.92     1097.13     19.85 o 
  -6   1   2     3693.10     3843.97     37.01 o 
  -5   1   2      848.22      861.87     16.72 o 
  -4   1   2     6943.05     7496.54    200.00 o 
  -3   1   2    44118.63    46497.32    628.57 o 
  -2   1   2        5.81        6.97      4.69 o 
  -1   1   2      132.36      140.11      4.00 o 
   0   1   2     1972.51     1317.19    301.51 o 
   1   1   2     8382.16     7880.39    242.04 o 
   2   1   2    50791.50    49935.82   2105.46 o 
   3   1   2        0.28        9.09      5.91 o 
   4   1   2      229.25      283.00     15.48 o 
   5   1   2     2939.64     3142.10    107.08 o 
   6   1   2      170.30      204.30      9.15 o 
   7   1   2     1603.51     1524.85     24.33 o 
   8   1   2      303.29      318.25     22.58 o 
   9   1   2       18.26       26.90     14.69 o 
  10   1   2      371.32      351.27     22.49 o 
  11   1   2      137.32      135.96     21.35 o 
  12   1   2      794.24      812.77     19.20 o 
  13   1   2        8.64       35.46     22.84 o 
  14   1   2       60.82       85.57     25.24 o 
 -15   2   2       16.86       55.81     23.35 o 
 -14   2   2       35.08       64.60     27.89 o 
 -13   2   2      461.05      447.96     28.12 o 
 -12   2   2      153.39      154.47     25.79 o 
 -11   2   2      352.42      374.78     25.47 o 
 -10   2   2     2329.18     2153.08     51.66 o 
  -9   2   2      714.11      799.29     34.84 o 
  -8   2   2       58.20      104.94     13.46 o 
  -7   2   2      503.37      604.93     23.02 o 
  -6   2   2       33.37       36.85     12.73 o 
  -5   2   2        0.76        7.56      8.04 o 
  -4   2   2      101.81       68.29     10.20 o 
  -3   2   2     6478.36     6546.18    116.61 o 
  -2   2   2    19371.71    20949.60    316.14 o 
  -1   2   2     1102.08     1045.67     38.89 o 
   0   2   2     8862.40     8387.60     96.73 o 
   1   2   2      109.78      128.50      7.30 o 
   2   2   2    10232.13    10484.15    614.17 o 
   3   2   2       49.80       63.71     10.67 o 
   4   2   2      374.80      404.26     17.26 o 
   5   2   2       69.28       83.19     11.32 o 
   6   2   2       29.30       42.98     15.73 o 
   7   2   2      154.38      192.49     11.37 o 
   8   2   2        0.10       15.36     12.04 o 
   9   2   2       55.82       54.79     17.16 o 
  10   2   2       79.11       94.38     11.58 o 
  11   2   2      566.91      562.20     23.77 o 
  12   2   2        0.69        8.54     18.54 o 
  13   2   2      552.52      522.15     36.30 o 
  14   2   2       31.08       39.81     21.43 o 
 -15   3   2        1.97       27.91     30.36 o 
 -14   3   2       79.39       86.35     23.77 o 
 -13   3   2       11.52       29.66     20.90 o 
 -12   3   2      109.52       98.82     27.50 o 
 -11   3   2       25.12       42.58     21.02 o 
 -10   3   2        4.01       35.29     16.09 o 
  -9   3   2       93.79      125.71     18.65 o 
  -8   3   2       29.13       40.90     15.02 o 
  -7   3   2      842.78      821.52     26.19 o 
  -6   3   2     2224.22     2239.24     28.63 o 
  -5   3   2      151.52      150.66      9.74 o 
  -4   3   2       73.80       66.35      9.04 o 
  -3   3   2     3425.26     3417.18     65.70 o 
  -2   3   2    12000.50    11812.61    265.53 o 
  -1   3   2     8600.03     8111.74    222.16 o 
   0   3   2        1.27        9.84      6.73 o 
   1   3   2    14507.83    15091.39    313.82 o 
   2   3   2     9877.84    10119.40    715.22 o 
   3   3   2       40.41       57.55      6.73 o 
   4   3   2     4118.78     4177.93     90.55 o 
   5   3   2     1450.50     1544.88     40.19 o 
   6   3   2     1407.50     1655.21     35.73 o 
   7   3   2      831.35      770.04     18.26 o 
   8   3   2      280.85      284.78     18.42 o 
   9   3   2      452.24      418.61     19.98 o 
  10   3   2     1388.79     1347.70     33.77 o 
  11   3   2     1873.56     1754.26     32.48 o 
  12   3   2      123.74      113.10     19.70 o 
  13   3   2      207.47      214.14     23.11 o 
  14   3   2       48.31       61.06     15.64 o 
 -15   4   2       49.55       69.44     32.74 o 
 -14   4   2       10.64       29.57     17.96 o 
 -13   4   2       24.22       33.02     20.84 o 
 -12   4   2      587.45      532.49     30.69 o 
 -11   4   2        8.28       39.02     17.07 o 
 -10   4   2      148.77      151.45     16.06 o 
  -9   4   2      174.35      185.42     13.96 o 
  -8   4   2       41.59       49.44     11.58 o 
  -7   4   2     1111.89     1098.71     33.68 o 
  -6   4   2     1254.91     1171.85     19.33 o 
  -5   4   2     1049.59     1051.08     30.05 o 
  -4   4   2     1744.27     1836.63     23.55 o 
  -3   4   2      667.66      771.15     29.73 o 
  -2   4   2       14.57        9.40      8.58 o 
  -1   4   2      768.50      889.78     39.62 o 
   0   4   2     2234.64     2520.22     52.30 o 
   1   4   2     8108.47     8725.03    277.35 o 
   2   4   2    15002.89    15342.32    301.26 o 
   3   4   2      188.89      178.40      8.68 o 
   4   4   2     3515.36     4253.31    216.96 o 
   5   4   2      324.77      388.85     21.02 o 
   6   4   2      633.35      735.30     16.02 o 
   7   4   2       27.85       31.91     11.32 o 
   8   4   2      280.37      293.13     14.93 o 
   9   4   2       73.49       99.39     14.92 o 
  10   4   2      118.22      142.20     13.28 o 
  11   4   2       41.88       57.47     18.96 o 
  12   4   2      574.33      600.16     24.96 o 
  13   4   2     1360.79     1186.89     28.93 o 
  14   4   2      118.04      134.48     18.72 o 
 -15   5   2        1.01       11.24     27.43 o 
 -14   5   2        0.00       24.34     19.68 o 
 -13   5   2      258.76      289.17     25.29 o 
 -12   5   2     1584.55     1490.89     29.36 o 
 -11   5   2      703.08      740.43     28.34 o 
 -10   5   2      730.19      655.88     30.89 o 
  -9   5   2       39.05       44.08     11.61 o 
  -8   5   2       12.34       46.69     11.83 o 
  -7   5   2      575.34      635.52     24.45 o 
  -6   5   2     1216.76     1079.51     33.31 o 
  -5   5   2     4196.14     4005.98     82.70 o 
  -4   5   2      293.19      397.01     26.71 o 
  -3   5   2     1293.52     1314.63     49.01 o 
  -2   5   2     3496.24     3420.02     64.41 o 
  -1   5   2      116.13      141.90     12.70 o 
   0   5   2      161.67      181.77     12.32 o 
   1   5   2     8886.56     9578.04    215.61 o 
   2   5   2        0.07       14.91      9.69 o 
   3   5   2     2568.78     2335.22     33.31 o 
   4   5   2     5608.85     5778.47    126.36 o 
   5   5   2     7547.34     8201.59    174.02 o 
   6   5   2     1414.28     1417.95     38.69 o 
   7   5   2       54.12       71.63     15.29 o 
   8   5   2     1153.61     1157.12     33.06 o 
   9   5   2       32.51       62.28     15.18 o 
  10   5   2        0.00       14.46     12.29 o 
  11   5   2        6.33       21.64     18.36 o 
  12   5   2      384.45      387.03     29.56 o 
  13   5   2        5.93       16.22     20.17 o 
  14   5   2      103.05      105.54     25.95 o 
 -15   6   2       27.11       50.52     24.72 o 
 -14   6   2       11.10       40.73     19.77 o 
 -13   6   2      150.52      172.50     21.32 o 
 -12   6   2       19.49       33.49     20.50 o 
 -11   6   2     1165.22     1128.57     27.91 o 
 -10   6   2     2992.17     2880.99     60.29 o 
  -9   6   2     2129.31     1957.34     50.66 o 
  -8   6   2      161.57      157.16     14.69 o 
  -7   6   2      347.99      372.40     19.86 o 
  -6   6   2       48.45       61.00     12.62 o 
  -5   6   2     2274.58     2190.92     63.82 o 
  -4   6   2      451.21      440.83     17.04 o 
  -3   6   2     1057.31     1110.27     28.68 o 
  -2   6   2      695.64      643.61     29.56 o 
  -1   6   2      343.98      427.18     26.09 o 
   0   6   2     2527.82     2564.76     88.20 o 
   1   6   2     4308.48     4612.59    121.02 o 
   2   6   2      286.74      307.36     12.70 o 
   3   6   2     3798.33     4130.17     88.62 o 
   4   6   2      176.41      211.15     16.08 o 
   5   6   2      122.77      122.08     16.80 o 
   6   6   2     1332.05     1527.52     60.63 o 
   7   6   2       70.93       80.58     14.50 o 
   8   6   2       18.45       22.72     16.53 o 
   9   6   2       77.90       92.18     18.84 o 
  10   6   2      623.66      622.10     27.24 o 
  11   6   2      580.94      591.72     28.30 o 
  12   6   2      153.16      120.56     23.86 o 
  13   6   2      122.18      142.51     14.95 o 
  14   6   2        0.03       30.56     29.93 o 
 -14   7   2       10.93       34.13     24.77 o 
 -13   7   2      202.77      217.54     20.41 o 
 -12   7   2     1769.29     1682.08     38.06 o 
 -11   7   2     1053.24     1095.58     36.12 o 
 -10   7   2      343.26      369.64     20.01 o 
  -9   7   2      182.56      173.50     18.30 o 
  -8   7   2      115.70      107.09     18.51 o 
  -7   7   2      140.16      128.00     14.04 o 
  -6   7   2     2854.86     2964.85     49.68 o 
  -5   7   2      161.86      171.33     14.94 o 
  -4   7   2     4421.32     5191.69    105.41 o 
  -3   7   2       39.94       70.46     11.68 o 
  -2   7   2     2313.37     2360.85     90.36 o 
  -1   7   2     1386.39     1489.91     49.32 o 
   0   7   2     2518.50     2670.29     63.47 o 
   1   7   2      891.76     1004.38     19.28 o 
   2   7   2      177.88      212.29     12.72 o 
   3   7   2      634.24      590.47     23.55 o 
   4   7   2       81.31       48.23     15.17 o 
   5   7   2      253.87      273.64     23.40 o 
   6   7   2     1115.54     1054.91     29.27 o 
   7   7   2      700.96      693.54     24.97 o 
   8   7   2        4.74        8.09     20.53 o 
   9   7   2      254.47      248.08     24.86 o 
  10   7   2        2.14       11.81     12.87 o 
  11   7   2      230.93      224.56     28.76 o 
  12   7   2        4.12       15.61     28.73 o 
  13   7   2        0.36       15.43     23.59 o 
  14   7   2       57.84       53.52     18.10 o 
 -14   8   2      125.09      127.51     22.31 o 
 -13   8   2       45.84       70.14     21.62 o 
 -12   8   2       47.06       97.68     21.28 o 
 -11   8   2       50.85       43.17     23.46 o 
 -10   8   2       62.75       65.46     20.20 o 
  -9   8   2      285.14      315.42     27.46 o 
  -8   8   2     1517.71     1424.87     45.24 o 
  -7   8   2        2.97       14.32     15.27 o 
  -6   8   2      326.66      313.36     17.90 o 
  -5   8   2       35.97       37.83     14.73 o 
  -4   8   2      442.31      379.70     24.07 o 
  -3   8   2       17.88        5.49     12.84 o 
  -2   8   2     1537.03     1401.90     43.44 o 
  -1   8   2        4.12       13.25     12.43 o 
   0   8   2     4591.69     4502.56    243.74 o 
   1   8   2     4109.43     3896.17    191.64 o 
   2   8   2     5548.88     6329.37    138.55 o 
   3   8   2     1815.36     1835.03     58.32 o 
   4   8   2        8.17       21.99     19.64 o 
   5   8   2       78.48       81.47     16.06 o 
   6   8   2      302.85      347.37     19.97 o 
   7   8   2      460.29      486.48     26.23 o 
   8   8   2        0.47       13.33     16.93 o 
   9   8   2       17.21       13.98     19.08 o 
  10   8   2        7.21       20.92     19.16 o 
  11   8   2       60.49       73.74     19.68 o 
  12   8   2      712.12      693.38     40.14 o 
  13   8   2      440.25      417.46     24.14 o 
 -14   9   2        0.04       22.59     22.43 o 
 -13   9   2      132.46      171.60     27.18 o 
 -12   9   2       31.86       68.20     27.45 o 
 -11   9   2      117.88      148.70     15.70 o 
 -10   9   2      136.27      160.40     24.01 o 
  -9   9   2       32.15       56.61     17.70 o 
  -8   9   2      566.72      560.39     29.30 o 
  -7   9   2      187.74      185.12     21.96 o 
  -6   9   2       14.38       44.10     16.18 o 
  -5   9   2       19.28       27.16     15.15 o 
  -4   9   2       81.84       98.54     14.62 o 
  -3   9   2        2.60       14.92     13.89 o 
  -2   9   2       20.76       38.19      9.82 o 
  -1   9   2      888.48     1016.76     31.14 o 
   0   9   2     2828.42     3169.85     86.13 o 
   1   9   2     3206.68     3397.85     76.42 o 
   2   9   2      485.35      532.85     26.65 o 
   3   9   2     3433.68     3464.76    129.38 o 
   4   9   2      662.48      685.53     29.00 o 
   5   9   2     1913.03     1957.51     42.70 o 
   6   9   2       36.41       61.50     13.30 o 
   7   9   2       78.74       54.52     19.63 o 
   8   9   2      271.29      270.42     26.79 o 
   9   9   2        1.58       11.61     17.88 o 
  10   9   2      138.63      147.38     22.42 o 
  11   9   2        1.07        6.92     28.44 o 
  12   9   2        7.61       26.52     25.40 o 
  13   9   2      335.11      362.58     31.55 o 
 -14  10   2        1.31       20.34     23.48 o 
 -13  10   2       23.05       26.84     23.50 o 
 -12  10   2       11.23       40.00     20.98 o 
 -11  10   2       14.91       31.75     25.19 o 
 -10  10   2     3655.40     3367.94     59.16 o 
  -9  10   2       44.67       57.61     17.30 o 
  -8  10   2        1.65       12.59     28.88 o 
  -7  10   2        5.39       12.60     18.12 o 
  -6  10   2      290.57      327.35     17.78 o 
  -5  10   2      469.43      479.07     26.04 o 
  -4  10   2      237.56      187.22     20.30 o 
  -3  10   2       10.26       34.84     16.75 o 
  -2  10   2     3540.62     3536.29     55.60 o 
  -1  10   2      535.32      626.61     26.55 o 
   0  10   2      170.97      220.43     16.34 o 
   1  10   2       15.42       45.12     18.86 o 
   2  10   2      397.02      391.22     20.50 o 
   3  10   2        3.59        8.85     11.91 o 
   4  10   2       18.59       34.81     16.07 o 
   5  10   2      352.84      411.14     22.41 o 
   6  10   2       20.61       15.28     15.27 o 
   7  10   2      240.81      231.27     20.63 o 
   8  10   2      477.00      490.94     26.72 o 
   9  10   2        0.98        9.86     25.57 o 
  10  10   2       20.18       35.45     36.02 o 
  11  10   2        0.00       17.79     18.48 o 
  12  10   2       30.36       29.67     35.68 o 
  13  10   2        0.37       30.97     21.77 o 
 -13  11   2       76.52       77.55     21.62 o 
 -12  11   2       95.30       91.44     17.68 o 
 -11  11   2        2.85       13.42     28.79 o 
 -10  11   2        8.86       29.73     34.52 o 
  -9  11   2      230.93      250.76     30.34 o 
  -8  11   2      144.43      156.70     25.17 o 
  -7  11   2       80.80       71.77     22.27 o 
  -6  11   2      223.54      227.69     23.74 o 
  -5  11   2        2.35       17.30     14.62 o 
  -4  11   2       46.94       78.39     16.73 o 
  -3  11   2       20.52       25.72     13.63 o 
  -2  11   2      183.18      192.45     16.39 o 
  -1  11   2      218.67      224.55     19.51 o 
   0  11   2      385.06      400.30     20.53 o 
   1  11   2       15.54       23.58     15.38 o 
   2  11   2        0.77        8.98     17.66 o 
   3  11   2     1163.69     1169.26    124.27 o 
   4  11   2      272.22      246.03     22.17 o 
   5  11   2     1116.78     1160.70     36.27 o 
   6  11   2      235.82      223.32     20.76 o 
   7  11   2      416.66      416.24     28.79 o 
   8  11   2      104.12      137.08     23.81 o 
   9  11   2      273.30      276.82     25.74 o 
  10  11   2        1.95       40.20     19.54 o 
  11  11   2      406.93      402.99     21.64 o 
  12  11   2       37.14       70.03     27.42 o 
 -13  12   2        6.46       24.95     26.34 o 
 -12  12   2       37.85       70.98     31.11 o 
 -11  12   2       62.19       93.16     36.02 o 
 -10  12   2       62.20       53.22     33.40 o 
  -9  12   2       57.19       84.69     27.50 o 
  -8  12   2      452.75      446.77     27.00 o 
  -7  12   2       71.40       60.83     17.92 o 
  -6  12   2        0.40        8.49     20.81 o 
  -5  12   2     1958.20     1925.57     54.97 o 
  -4  12   2      902.40      865.47     23.14 o 
  -3  12   2      406.91      349.91     24.68 o 
  -2  12   2      194.42      204.28     17.73 o 
  -1  12   2      121.37       91.51     16.50 o 
   0  12   2      242.63      221.74     18.53 o 
   1  12   2      221.39      212.78     20.45 o 
   2  12   2     1537.26     1609.71     69.92 o 
   3  12   2       23.81       53.77     19.97 o 
   4  12   2      146.43      141.95     21.47 o 
   5  12   2      506.85      506.68     25.33 o 
   6  12   2     1700.53     1648.71     43.76 o 
   7  12   2        4.55       20.76     21.61 o 
   8  12   2        0.05       28.03     30.88 o 
   9  12   2      828.06      781.13     46.89 o 
  10  12   2      291.50      277.35     24.20 o 
  11  12   2       25.46       40.19     22.01 o 
  12  12   2       62.76       68.30     28.33 o 
 -12  13   2        0.31       25.64     26.06 o 
 -11  13   2        1.76       21.01     26.93 o 
 -10  13   2        6.33       21.25     31.03 o 
  -9  13   2       22.78       42.25     27.57 o 
  -8  13   2       72.48       98.03     25.95 o 
  -7  13   2      357.00      319.68     27.17 o 
  -6  13   2      535.13      510.18     28.70 o 
  -5  13   2      140.32      149.60     19.97 o 
  -4  13   2      267.41      297.12     25.85 o 
  -3  13   2      368.94      340.16     34.48 o 
  -2  13   2     1017.62      928.84     42.57 o 
  -1  13   2      142.17      148.92     21.14 o 
   0  13   2      214.95      211.07     23.55 o 
   1  13   2       47.22       82.96     18.40 o 
   2  13   2      381.86      377.49     25.33 o 
   3  13   2      277.55      261.12     25.77 o 
   4  13   2        1.27       11.65     17.27 o 
   5  13   2      344.77      367.61     20.63 o 
   6  13   2       80.90       80.18     21.61 o 
   7  13   2       79.74      113.63     23.21 o 
   8  13   2       68.03      109.04     24.72 o 
   9  13   2       27.89       50.41     30.55 o 
  10  13   2      150.79      205.70     33.50 o 
  11  13   2       10.00       40.91     28.96 o 
 -11  14   2      182.63      158.92     26.71 o 
 -10  14   2        0.43       25.02     34.27 o 
  -9  14   2      213.95      239.13     35.29 o 
  -8  14   2       33.73       36.02     29.56 o 
  -7  14   2       63.85       72.63     25.88 o 
  -6  14   2       26.49       51.72     21.62 o 
  -5  14   2      578.23      597.31     36.46 o 
  -4  14   2       59.18       79.15     24.11 o 
  -3  14   2      239.18      216.95     30.00 o 
  -2  14   2      212.45      196.33     22.43 o 
  -1  14   2      119.14      119.11     21.47 o 
   0  14   2       58.60       57.85     21.88 o 
   1  14   2       16.20       36.37     23.35 o 
   2  14   2       41.81       55.71     23.31 o 
   3  14   2      565.03      520.18     42.54 o 
   4  14   2     1977.00     1844.16     45.89 o 
   5  14   2     1519.25     1470.26     80.37 o 
   6  14   2      729.15      720.71     23.74 o 
   7  14   2       96.86       92.98     20.98 o 
   8  14   2        2.27       26.83     28.24 o 
   9  14   2        7.29       30.14     27.44 o 
  10  14   2       93.42      125.48     30.17 o 
 -11  15   2       31.22       58.05     31.14 o 
 -10  15   2        0.62       21.86     27.33 o 
  -9  15   2        0.57       25.10     32.92 o 
  -8  15   2      160.52      183.08     26.59 o 
  -7  15   2        3.13       20.42     23.21 o 
  -6  15   2        7.77       27.68     23.41 o 
  -5  15   2        1.07       20.03     25.33 o 
  -4  15   2       71.32       73.97     23.22 o 
  -3  15   2       65.92       78.03     20.29 o 
  -2  15   2        1.00       15.63     17.73 o 
  -1  15   2        6.12       16.91     24.84 o 
   0  15   2      261.45      266.20     23.86 o 
   1  15   2       92.77      122.65     19.83 o 
   2  15   2      109.61      102.04     26.52 o 
   3  15   2      156.78      157.06     21.52 o 
   4  15   2      575.35      501.54     33.48 o 
   5  15   2      239.35      257.98     29.48 o 
   6  15   2      204.26      192.72     16.18 o 
   7  15   2       94.63      112.22     22.74 o 
   8  15   2       81.34       79.56     26.55 o 
   9  15   2       22.95       35.90     28.57 o 
  10  15   2      143.31      165.44     29.15 o 
 -10  16   2      200.35      191.40     28.90 o 
  -9  16   2        0.30       33.18     31.63 o 
  -8  16   2      149.31      135.61     29.67 o 
  -7  16   2        0.76       19.91     27.03 o 
  -6  16   2        0.14       18.12     26.98 o 
  -5  16   2       60.09       67.94     26.87 o 
  -4  16   2       39.68       60.53     21.22 o 
  -3  16   2       30.84       55.14     23.65 o 
  -2  16   2        0.51        9.62     21.23 o 
  -1  16   2       27.09       39.08     21.77 o 
   0  16   2      757.60      681.27     35.14 o 
   1  16   2      186.33      208.27     31.84 o 
   2  16   2      136.52      161.23     25.78 o 
   3  16   2       71.64       81.47     22.89 o 
   4  16   2      192.75      226.83     29.76 o 
   5  16   2      629.22      673.33     32.03 o 
   6  16   2      140.08      142.64     24.16 o 
   7  16   2       34.85       75.03     24.31 o 
   8  16   2       19.11       34.74     25.93 o 
   9  16   2       16.83       34.56     25.22 o 
  -9  17   2        3.80       29.79     28.30 o 
  -8  17   2       13.03       22.30     23.86 o 
  -7  17   2      182.53      227.51     38.43 o 
  -6  17   2       13.07       24.26     25.60 o 
  -5  17   2     1051.53      975.32     41.59 o 
  -4  17   2      112.81      113.52     30.75 o 
  -3  17   2        7.29       43.99     23.97 o 
  -2  17   2       69.94       76.19     25.95 o 
  -1  17   2      230.39      250.72     19.63 o 
   0  17   2        4.63       24.77     23.14 o 
   1  17   2        3.28       13.99     23.93 o 
   2  17   2        0.43       14.01     19.71 o 
   3  17   2        4.30       32.10     28.70 o 
   4  17   2        0.42       13.79     26.03 o 
   5  17   2      178.64      184.51     30.62 o 
   6  17   2       15.58       42.50     25.27 o 
   7  17   2        6.98       32.35     26.43 o 
   8  17   2      225.40      223.66     31.08 o 
  -8  18   2      145.52      183.91     25.44 o 
  -7  18   2      667.42      667.56     40.09 o 
  -6  18   2      128.30      130.31     44.22 o 
  -5  18   2        0.17       13.58     21.22 o 
  -4  18   2        0.71       19.69     20.36 o 
  -3  18   2      235.63      254.07     29.67 o 
  -2  18   2        0.32       25.36     22.49 o 
  -1  18   2      433.95      402.99     30.49 o 
   0  18   2        0.00       32.93     33.93 o 
   1  18   2        5.78       19.80     27.46 o 
   2  18   2       18.25       34.80     35.27 o 
   3  18   2       48.95       63.26     19.30 o 
   4  18   2      241.10      261.74     25.66 o 
   5  18   2       22.16       58.28     23.59 o 
   6  18   2        2.32       33.92     30.61 o 
   7  18   2       85.44      129.71     25.80 o 
  -6  19   2      165.61      209.29     32.95 o 
  -5  19   2       31.50       43.13     29.33 o 
  -4  19   2       81.00       66.48     28.22 o 
  -3  19   2        0.08       13.85     16.04 o 
  -2  19   2      102.90      132.77     27.18 o 
  -1  19   2       90.34      107.44     19.86 o 
   0  19   2       54.26       48.01     30.91 o 
   1  19   2        4.41       23.48     21.16 o 
   2  19   2      238.25      247.34     28.80 o 
   3  19   2       24.26       62.37     25.60 o 
   4  19   2       28.77       49.19     32.00 o 
   5  19   2       22.09       43.91     40.28 o 
  -4  20   2        4.00       31.38     31.78 o 
  -3  20   2       94.04      129.47     30.09 o 
  -2  20   2      140.44      148.30     35.64 o 
  -1  20   2        0.25       26.14     22.96 o 
   0  20   2      298.43      273.50     35.77 o 
   1  20   2       28.70       50.06     29.88 o 
   2  20   2        8.23       50.16     22.10 o 
   3  20   2        8.34       28.77     27.43 o 
 -15   1   3       98.50      111.48     22.84 o 
 -14   1   3      107.06      134.05     25.19 o 
 -13   1   3      942.10      936.47     49.55 o 
 -12   1   3      592.70      548.05     28.80 o 
 -11   1   3        4.08       25.63     24.13 o 
 -10   1   3     2209.12     2123.68     78.28 o 
  -9   1   3     3399.69     3540.07     62.10 o 
  -8   1   3      352.50      374.79     21.03 o 
  -7   1   3     1984.51     2167.66     27.97 o 
  -6   1   3     1808.50     1935.48     26.57 o 
  -5   1   3    11143.37    11220.78    142.62 o 
  -4   1   3      572.88      634.15     10.99 o 
  -3   1   3      707.50      602.43     13.69 o 
  -2   1   3    10757.37    11646.05    193.97 o 
  -1   1   3    16630.99    17660.96    530.22 o 
   0   1   3     2059.88     1982.67    123.81 o 
   1   1   3    29857.14    31040.54    409.56 o 
   2   1   3    30302.66    32614.25    211.52 o 
   3   1   3       78.44       70.58      6.73 o 
   4   1   3     2989.04     2984.24     30.66 o 
   5   1   3       99.18       65.04      7.23 o 
   6   1   3     3552.71     3737.70    129.81 o 
   7   1   3       59.97       47.51     10.57 o 
   8   1   3      718.98      727.29     31.86 o 
   9   1   3      279.85      264.88     20.70 o 
  10   1   3      734.48      654.82     45.50 o 
  11   1   3        4.05       14.35     20.75 o 
  12   1   3      118.72      122.98     17.06 o 
  13   1   3       24.60       28.93     26.77 o 
  14   1   3       59.89       73.41     24.94 o 
 -15   2   3       34.60       31.36     27.42 o 
 -14   2   3        2.78       35.65     22.13 o 
 -13   2   3      268.28      298.86     24.32 o 
 -12   2   3        6.27       21.23     20.54 o 
 -11   2   3      701.41      758.62     31.27 o 
 -10   2   3        8.47       29.12     16.04 o 
  -9   2   3        9.16       14.61     12.82 o 
  -8   2   3        0.09       15.96     11.82 o 
  -7   2   3     3105.96     3367.65     40.42 o 
  -6   2   3     8935.84     9527.05    116.20 o 
  -5   2   3      117.52       96.62      9.03 o 
  -4   2   3        7.40       13.36      7.86 o 
  -3   2   3       13.85       33.32      6.88 o 
  -2   2   3     9519.33    10223.54    226.61 o 
  -1   2   3    64455.23    67527.50   1262.34 o 
   0   2   3     9494.48    10272.51    247.43 o 
   1   2   3    23319.96    24454.23    667.13 o 
   2   2   3     4718.49     4710.79    138.21 o 
   3   2   3     8695.27     8488.95    109.64 o 
   4   2   3     8523.83     8350.12    345.41 o 
   5   2   3      297.41      380.58     15.81 o 
   6   2   3      825.20      672.99     22.30 o 
   7   2   3      376.71      378.02     18.98 o 
   8   2   3        6.07       25.76     12.97 o 
   9   2   3       21.86       27.88     14.92 o 
  10   2   3      672.08      525.81     32.05 o 
  11   2   3     1164.31     1057.92     49.94 o 
  12   2   3        1.14       13.92     18.70 o 
  13   2   3        7.73       32.34     30.20 o 
  14   2   3       92.24      132.45     33.86 o 
 -15   3   3      500.27      487.69     28.02 o 
 -14   3   3      399.52      379.98     20.87 o 
 -13   3   3        5.49       23.76     20.77 o 
 -12   3   3       19.74       48.53     25.00 o 
 -11   3   3      181.02      200.66     22.31 o 
 -10   3   3      459.75      444.54     18.75 o 
  -9   3   3      938.23     1054.38     38.22 o 
  -8   3   3       79.06       79.38     12.80 o 
  -7   3   3       35.76       35.39     12.61 o 
  -6   3   3     5519.35     5907.64     91.16 o 
  -5   3   3     1775.97     1903.97     66.30 o 
  -4   3   3     1394.56     1210.68     45.53 o 
  -3   3   3    34431.52    35696.91    716.38 o 
  -2   3   3      966.49      939.44     22.56 o 
  -1   3   3     2750.13     3110.06     63.69 o 
   0   3   3      905.17      821.00     24.77 o 
   1   3   3        1.50        4.48      7.53 o 
   2   3   3     1908.16     2089.95     51.34 o 
   3   3   3       40.26       44.56      8.59 o 
   4   3   3     2964.05     3284.38     28.56 o 
   5   3   3     1464.73     1584.80     27.49 o 
   6   3   3      687.61      814.80     17.86 o 
   7   3   3       54.99       55.14     11.77 o 
   8   3   3      662.35      659.32     42.74 o 
   9   3   3     1408.97     1284.27     90.13 o 
  10   3   3      849.31      722.81     41.58 o 
  11   3   3      140.44      120.79     24.47 o 
  12   3   3      532.63      523.20     14.18 o 
  13   3   3       27.13       53.45     21.28 o 
  14   3   3        5.82       35.90     27.67 o 
 -15   4   3        0.58       23.18     25.67 o 
 -14   4   3       11.84       36.20     13.20 o 
 -13   4   3       46.58       67.44     19.71 o 
 -12   4   3      179.64      164.85     20.79 o 
 -11   4   3     1019.46      926.93     32.04 o 
 -10   4   3      983.66      980.34     20.57 o 
  -9   4   3       66.47      113.88     16.72 o 
  -8   4   3      994.14      955.34     17.10 o 
  -7   4   3      410.89      509.36     23.48 o 
  -6   4   3     2952.89     2896.36     51.66 o 
  -5   4   3       84.88       34.09     13.94 o 
  -4   4   3     1839.42     1722.12     49.94 o 
  -3   4   3     6016.40     6268.07    143.55 o 
  -2   4   3     8647.46     7948.61    167.71 o 
  -1   4   3        0.05       10.82      7.47 o 
   0   4   3     4455.99     4659.73     90.30 o 
   1   4   3     1286.25     1151.66     37.38 o 
   2   4   3     1245.89     1291.03     29.62 o 
   3   4   3     1518.06     1429.24     28.34 o 
   4   4   3     3476.51     3973.08     49.48 o 
   5   4   3     1267.47     1286.73     29.76 o 
   6   4   3      575.31      567.10     21.67 o 
   7   4   3       91.20       74.80     14.06 o 
   8   4   3      128.86      171.03     13.96 o 
   9   4   3      862.40      902.90     54.82 o 
  10   4   3      234.69      291.72     19.54 o 
  11   4   3        9.86       28.87     16.25 o 
  12   4   3        1.23       32.84     22.29 o 
  13   4   3        5.24       25.49     27.12 o 
  14   4   3       12.39       22.99     28.12 o 
 -15   5   3       17.12       42.53     23.27 o 
 -14   5   3        4.59       27.31     18.06 o 
 -13   5   3      163.97      198.08     23.40 o 
 -12   5   3       16.60       35.96     15.15 o 
 -11   5   3      825.11      787.00     23.12 o 
 -10   5   3      661.02      684.84     21.14 o 
  -9   5   3      611.11      568.28     20.48 o 
  -8   5   3     1212.40     1214.59     31.67 o 
  -7   5   3      229.47      181.84     18.69 o 
  -6   5   3        9.20       31.92     13.75 o 
  -5   5   3     1511.30     1504.25     34.66 o 
  -4   5   3     4290.59     4235.65    103.03 o 
  -3   5   3     3849.08     3783.01     74.96 o 
  -2   5   3      300.64      260.58     14.34 o 
  -1   5   3      243.11      245.96      9.79 o 
   0   5   3     3347.96     3668.39     66.60 o 
   1   5   3     6884.71     7096.41    161.62 o 
   2   5   3     6310.21     6757.12    152.38 o 
   3   5   3        6.93        8.75     13.06 o 
   4   5   3        0.60       12.20     15.40 o 
   5   5   3     5871.27     5953.31    116.14 o 
   6   5   3      212.09      199.11     13.30 o 
   7   5   3       32.80       41.33     13.94 o 
   8   5   3      222.64      199.85     14.95 o 
   9   5   3       98.39      103.80     14.41 o 
  10   5   3      885.70      808.14     20.07 o 
  11   5   3        0.09       17.25     24.48 o 
  12   5   3      362.17      351.84     25.21 o 
  13   5   3       10.92       27.69     17.01 o 
  14   5   3      122.88      156.23     20.75 o 
 -15   6   3        2.86       20.78     26.18 o 
 -14   6   3       69.47       85.45     27.84 o 
 -13   6   3      882.29      851.71     47.62 o 
 -12   6   3        8.39       36.31     14.81 o 
 -11   6   3       85.35      105.75     19.58 o 
 -10   6   3       11.41       33.10     22.20 o 
  -9   6   3       32.72       59.27     15.54 o 
  -8   6   3      109.70       98.36     16.47 o 
  -7   6   3      805.19      920.36     25.10 o 
  -6   6   3      779.80      771.89     26.32 o 
  -5   6   3      789.04      769.19     18.98 o 
  -4   6   3      231.29      208.31     18.53 o 
  -3   6   3       26.61       50.40      9.35 o 
  -2   6   3      377.02      465.64     16.37 o 
  -1   6   3      350.31      288.99     15.79 o 
   0   6   3     2938.25     3088.04    106.85 o 
   1   6   3     7955.35     7948.09    113.03 o 
   2   6   3     2131.01     2183.13     61.57 o 
   3   6   3     1596.74     1570.02     32.75 o 
   4   6   3       35.86       23.98     14.41 o 
   5   6   3       42.74       22.53     12.10 o 
   6   6   3      302.18      294.49     14.34 o 
   7   6   3        7.77       10.59     15.18 o 
   8   6   3        0.03       22.82     19.92 o 
   9   6   3      490.76      492.13     19.70 o 
  10   6   3      114.01       87.41     17.43 o 
  11   6   3      333.35      341.58     25.60 o 
  12   6   3        6.23       29.12     26.51 o 
  13   6   3       57.87       88.60     23.73 o 
 -15   7   3        0.66       32.46     29.16 o 
 -14   7   3      188.81      219.27     25.51 o 
 -13   7   3      222.83      200.39     29.00 o 
 -12   7   3       66.05       80.95     17.13 o 
 -11   7   3        0.54       17.61     21.83 o 
 -10   7   3     1053.18      917.72     25.66 o 
  -9   7   3       98.94       85.65     18.72 o 
  -8   7   3        5.65       19.87     15.10 o 
  -7   7   3     5062.95     5079.13     66.28 o 
  -6   7   3      365.85      324.80     18.53 o 
  -5   7   3      187.38      217.63     15.18 o 
  -4   7   3      135.05      181.75     13.75 o 
  -3   7   3     1562.96     1908.74     37.08 o 
  -2   7   3     5056.34     5502.71    107.64 o 
  -1   7   3       25.97       13.03     12.32 o 
   0   7   3      875.63      808.08     36.12 o 
   1   7   3      736.29      644.54     29.26 o 
   2   7   3      102.47      130.98     13.33 o 
   3   7   3      770.96      839.85     27.33 o 
   4   7   3      969.77     1075.28     31.82 o 
   5   7   3      988.28      893.20     20.96 o 
   6   7   3       46.97       44.40     16.55 o 
   7   7   3       64.66       77.62     17.33 o 
   8   7   3      753.02      696.41     23.26 o 
   9   7   3      142.51      163.09     31.52 o 
  10   7   3      139.02      122.32     21.84 o 
  11   7   3       31.46       63.82     19.96 o 
  12   7   3      272.51      221.35     25.74 o 
  13   7   3       16.14       26.13     26.21 o 
 -14   8   3      511.55      511.39     29.61 o 
 -13   8   3       28.55       37.17     16.95 o 
 -12   8   3       56.31       65.02     28.20 o 
 -11   8   3      390.88      364.71     20.77 o 
 -10   8   3       29.85       45.20     21.52 o 
  -9   8   3     2022.09     1911.12     67.18 o 
  -8   8   3      203.99      205.91     20.75 o 
  -7   8   3      327.95      363.94     17.66 o 
  -6   8   3      259.08      265.75     18.13 o 
  -5   8   3      825.90      741.76     25.44 o 
  -4   8   3     2080.58     1965.32     37.47 o 
  -3   8   3     6027.32     6519.53     99.77 o 
  -2   8   3     2091.94     2382.83     59.80 o 
  -1   8   3      391.77      374.14     17.73 o 
   0   8   3      368.80      317.42     17.01 o 
   1   8   3     1575.50     1501.40     33.21 o 
   2   8   3       56.44       53.67     17.09 o 
   3   8   3      109.49      120.55     10.96 o 
   4   8   3     1334.02     1164.16     27.90 o 
   5   8   3       43.22       35.79     16.52 o 
   6   8   3       20.77       37.73     14.18 o 
   7   8   3       16.60       36.00     17.86 o 
   8   8   3      111.46       98.84     17.57 o 
   9   8   3        0.18       12.13     17.44 o 
  10   8   3       27.26       28.66     24.20 o 
  11   8   3        7.21       19.09     27.09 o 
  12   8   3       17.91       16.04     30.85 o 
  13   8   3       26.79       40.50     26.08 o 
 -14   9   3      748.79      734.31     35.59 o 
 -13   9   3       50.59       56.00     15.54 o 
 -12   9   3       15.56       18.65     18.75 o 
 -11   9   3     2842.82     2579.56     39.66 o 
 -10   9   3        0.82       24.07     25.60 o 
  -9   9   3      746.70      724.37     32.34 o 
  -8   9   3      539.10      542.17     23.54 o 
  -7   9   3       24.77       45.82     17.44 o 
  -6   9   3     1977.66     1864.69     35.92 o 
  -5   9   3      469.26      506.81     20.87 o 
  -4   9   3       36.98       30.65     15.11 o 
  -3   9   3      138.95      188.62     16.43 o 
  -2   9   3     3249.09     3224.02     73.23 o 
  -1   9   3      248.54      256.04     22.00 o 
   0   9   3     5249.12     5254.26     95.58 o 
   1   9   3      272.32      337.39     13.17 o 
   2   9   3     1621.14     1881.67     35.15 o 
   3   9   3        3.14       18.36     11.63 o 
   4   9   3      901.28      949.52     14.03 o 
   5   9   3        2.41       13.97     16.07 o 
   6   9   3      259.56      297.34     21.80 o 
   7   9   3      492.88      473.45     18.72 o 
   8   9   3      320.40      354.85     29.42 o 
   9   9   3      132.45      118.36     31.96 o 
  10   9   3       93.59      116.43     23.73 o 
  11   9   3      147.21      130.81     21.68 o 
  12   9   3       31.05       53.10     32.12 o 
  13   9   3      100.16      107.21     28.30 o 
 -14  10   3      391.21      371.49     29.43 o 
 -13  10   3       21.39       58.95     31.37 o 
 -12  10   3        0.01       18.76     21.06 o 
 -11  10   3        0.17       19.89     21.22 o 
 -10  10   3       48.14       69.87     26.06 o 
  -9  10   3     4761.06     4402.15    101.37 o 
  -8  10   3      151.83      164.70     17.07 o 
  -7  10   3       36.29       33.42     22.22 o 
  -6  10   3      444.51      395.53     19.35 o 
  -5  10   3        5.59       12.90     12.00 o 
  -4  10   3       56.43       52.55     13.82 o 
  -3  10   3      200.98      146.20     13.36 o 
  -2  10   3      164.79      133.37     14.03 o 
  -1  10   3     1634.07     1569.78     39.02 o 
   0  10   3     1435.47     1322.56     69.09 o 
   1  10   3     1728.23     1706.55     77.12 o 
   2  10   3     1398.34     1326.27     59.19 o 
   3  10   3       17.52       49.43     12.29 o 
   4  10   3       61.06       60.22     15.73 o 
   5  10   3       40.51       41.92     20.28 o 
   6  10   3      974.28      978.64     32.41 o 
   7  10   3        0.17       24.05     18.96 o 
   8  10   3       91.91      107.67     23.66 o 
   9  10   3      246.41      239.49     26.26 o 
  10  10   3      214.29      216.72     17.88 o 
  11  10   3        5.01       30.74     23.09 o 
  12  10   3        9.67       45.17     21.62 o 
 -13  11   3       57.87       73.26     24.80 o 
 -12  11   3       61.83       80.01     30.04 o 
 -11  11   3      153.64      159.82     22.22 o 
 -10  11   3      426.11      391.81     27.12 o 
  -9  11   3        6.05       12.75     24.76 o 
  -8  11   3     1791.66     1679.94     58.22 o 
  -7  11   3       12.85       36.02     25.56 o 
  -6  11   3     1235.93     1211.88     45.39 o 
  -5  11   3      346.48      390.86     21.83 o 
  -4  11   3     1178.88     1218.41     52.90 o 
  -3  11   3      149.26      192.34     18.89 o 
  -2  11   3       31.06       56.58     13.41 o 
  -1  11   3      946.82      942.03     30.58 o 
   0  11   3        3.84       14.54     15.76 o 
   1  11   3      271.44      288.30     16.06 o 
   2  11   3      209.48      191.38     19.86 o 
   3  11   3     1662.96     1691.23     34.54 o 
   4  11   3      126.18      131.70     19.84 o 
   5  11   3       73.72       65.63     18.32 o 
   6  11   3        9.41       32.93     22.59 o 
   7  11   3      362.15      413.72     36.58 o 
   8  11   3      655.29      613.38     37.96 o 
   9  11   3        5.57       46.26     29.46 o 
  10  11   3      175.30      207.18     32.57 o 
  11  11   3       24.70       49.05     20.67 o 
  12  11   3       39.13       47.67     23.35 o 
 -13  12   3       55.39       90.14     33.66 o 
 -12  12   3        3.25       32.26     24.80 o 
 -11  12   3       13.53       37.68     25.27 o 
 -10  12   3       90.79       96.72     26.98 o 
  -9  12   3      156.01      169.29     26.21 o 
  -8  12   3      384.86      387.99     25.31 o 
  -7  12   3      763.09      833.97     48.51 o 
  -6  12   3       51.76       62.24     21.43 o 
  -5  12   3       61.07       63.87     21.43 o 
  -4  12   3       76.90       76.52     16.57 o 
  -3  12   3     1606.59     1408.62     44.16 o 
  -2  12   3       46.24       37.88     15.03 o 
  -1  12   3     1408.09     1384.07     40.28 o 
   0  12   3      184.31      192.19     21.67 o 
   1  12   3      915.78      932.30     31.45 o 
   2  12   3      925.03     1054.79     39.01 o 
   3  12   3      400.73      368.36     28.34 o 
   4  12   3     1164.33     1101.60     40.40 o 
   5  12   3      955.97      954.77     28.49 o 
   6  12   3       15.23       38.69     18.12 o 
   7  12   3      613.07      599.74     27.85 o 
   8  12   3      559.79      503.52     35.44 o 
   9  12   3       66.86       85.66     26.55 o 
  10  12   3      211.94      217.16     36.11 o 
  11  12   3       82.37       78.91     24.53 o 
 -12  13   3        4.09       31.26     30.46 o 
 -11  13   3      102.24       87.16     22.16 o 
 -10  13   3        0.01       13.89     25.44 o 
  -9  13   3       95.04      114.54     39.96 o 
  -8  13   3      282.19      301.42     35.17 o 
  -7  13   3     2590.20     2503.73     72.21 o 
  -6  13   3      212.78      231.28     24.13 o 
  -5  13   3     1976.98     1922.54     82.39 o 
  -4  13   3      147.49      133.73     22.74 o 
  -3  13   3      837.17      813.32     31.37 o 
  -2  13   3        7.12       44.32     17.70 o 
  -1  13   3     1461.57     1392.25     49.31 o 
   0  13   3      158.90      139.39     21.21 o 
   1  13   3      245.42      275.75     22.54 o 
   2  13   3      693.34      689.17     39.95 o 
   3  13   3       59.73       63.63     23.87 o 
   4  13   3      211.61      227.25     23.65 o 
   5  13   3     1254.56     1240.35     37.59 o 
   6  13   3      299.23      303.17     24.80 o 
   7  13   3      291.91      322.19     30.12 o 
   8  13   3      961.58      927.80     40.05 o 
   9  13   3       61.83       53.71     22.82 o 
  10  13   3       24.41       39.95     20.31 o 
  11  13   3       60.43       94.94     19.12 o 
 -11  14   3       22.99       48.15     30.17 o 
 -10  14   3        0.91       23.92     33.20 o 
  -9  14   3        3.86       18.98     21.56 o 
  -8  14   3       27.01       37.09     22.64 o 
  -7  14   3      554.94      569.81     40.34 o 
  -6  14   3       43.44       73.51     29.13 o 
  -5  14   3        0.19       17.38     20.20 o 
  -4  14   3       43.90       55.78     16.58 o 
  -3  14   3       12.60       22.28     21.08 o 
  -2  14   3       72.42       98.91     24.28 o 
  -1  14   3       94.42      103.91     19.53 o 
   0  14   3       18.62       43.30     27.91 o 
   1  14   3     1095.32     1101.52     34.75 o 
   2  14   3       39.61       75.55     22.16 o 
   3  14   3      481.35      503.36     27.59 o 
   4  14   3       32.11       52.02     24.94 o 
   5  14   3       47.33       58.20     24.23 o 
   6  14   3      167.12      183.82     20.74 o 
   7  14   3      147.91      134.93     30.09 o 
   8  14   3        3.83       29.02     25.93 o 
   9  14   3        6.12       26.48     23.32 o 
  10  14   3       22.83       21.28     24.96 o 
 -11  15   3       49.15       49.13     26.13 o 
 -10  15   3      226.15      256.27     29.81 o 
  -9  15   3       25.00       62.21     26.19 o 
  -8  15   3      244.27      245.57     26.26 o 
  -7  15   3      938.06      891.73     26.98 o 
  -6  15   3      170.71      191.10     30.88 o 
  -5  15   3      261.18      229.09     26.10 o 
  -4  15   3        3.59       14.63     22.01 o 
  -3  15   3       88.58       85.59     22.60 o 
  -2  15   3      378.42      361.23     25.78 o 
  -1  15   3      694.27      635.78     31.68 o 
   0  15   3      546.17      515.99     25.47 o 
   1  15   3      265.04      296.50     20.32 o 
   2  15   3      603.61      575.89     33.37 o 
   3  15   3     1578.32     1549.28     48.27 o 
   4  15   3       14.19       40.79     16.82 o 
   5  15   3      131.95      109.59     19.68 o 
   6  15   3        0.77       21.82     25.74 o 
   7  15   3        0.13       19.34     22.33 o 
   8  15   3       13.68       23.54     24.22 o 
   9  15   3       58.48       97.07     33.48 o 
 -10  16   3       15.03       51.84     27.92 o 
  -9  16   3       93.38       93.64     22.77 o 
  -8  16   3       22.12       31.13     24.50 o 
  -7  16   3      128.04      139.48     28.01 o 
  -6  16   3        3.50       10.38     33.99 o 
  -5  16   3     1917.79     1787.53     69.68 o 
  -4  16   3      117.72      101.40     22.41 o 
  -3  16   3       30.96       39.49     19.90 o 
  -2  16   3        4.14       17.45     21.73 o 
  -1  16   3      432.97      354.20     37.14 o 
   0  16   3       86.67       81.18     26.21 o 
   1  16   3      173.10      145.03     24.43 o 
   2  16   3      298.79      279.04     27.23 o 
   3  16   3        5.93       26.55     21.82 o 
   4  16   3      377.50      400.30     41.95 o 
   5  16   3      250.35      249.45     30.22 o 
   6  16   3       44.39       72.94     24.69 o 
   7  16   3       91.92      119.44     29.58 o 
   8  16   3       24.03       43.83     28.45 o 
  -9  17   3       39.53       69.88     29.29 o 
  -8  17   3        5.42       30.32     34.27 o 
  -7  17   3       19.83       28.49     29.39 o 
  -6  17   3      127.49      166.59     36.28 o 
  -5  17   3      517.01      470.81     42.00 o 
  -4  17   3      122.91      143.68     28.52 o 
  -3  17   3       64.33       46.48     22.08 o 
  -2  17   3      741.88      660.16     38.10 o 
  -1  17   3      266.86      248.80     33.06 o 
   0  17   3      175.07      165.76     30.75 o 
   1  17   3       18.03       14.63     19.86 o 
   2  17   3      103.28       92.69     25.38 o 
   3  17   3       23.91       49.10     24.32 o 
   4  17   3       30.16       49.77     29.40 o 
   5  17   3      132.49      146.23     30.65 o 
   6  17   3       30.44       78.16     26.91 o 
   7  17   3       12.61       40.74     23.85 o 
   8  17   3      180.74      170.18     28.69 o 
  -8  18   3        3.60       34.15     34.49 o 
  -7  18   3        3.97       11.41     24.10 o 
  -6  18   3       37.69       65.34     30.36 o 
  -5  18   3       42.20       48.50     26.62 o 
  -4  18   3      113.24      153.16     28.35 o 
  -3  18   3        4.00       28.47     16.40 o 
  -2  18   3      100.90      101.09     19.92 o 
  -1  18   3      204.19      227.56     24.61 o 
   0  18   3       14.99       39.93     25.70 o 
   1  18   3        2.23       13.13     24.14 o 
   2  18   3      169.88      139.05     40.49 o 
   3  18   3       20.83       42.74     28.51 o 
   4  18   3       78.10       80.80     18.98 o 
   5  18   3        7.93       27.24     29.70 o 
   6  18   3        7.38       44.98     34.60 o 
  -6  19   3        0.09       16.94     27.09 o 
  -5  19   3       62.69       61.29     28.74 o 
  -4  19   3       10.97       31.32     24.89 o 
  -3  19   3      127.23      115.23     29.22 o 
  -2  19   3        3.57       19.38     23.17 o 
  -1  19   3      123.70      133.53     24.79 o 
   0  19   3       10.80       16.62     26.23 o 
   1  19   3      364.85      323.35     34.96 o 
   2  19   3       82.74      130.17     21.61 o 
   3  19   3        0.01       17.44     26.51 o 
   4  19   3       10.63       30.20     19.71 o 
   5  19   3        6.54       44.04     26.71 o 
  -4  20   3       69.39       71.70     25.60 o 
  -3  20   3        3.59       29.73     20.87 o 
  -2  20   3       51.50       66.72     27.02 o 
  -1  20   3        1.13       18.52     20.77 o 
   0  20   3       50.05       67.00     28.32 o 
   1  20   3      230.88      230.64     35.52 o 
   2  20   3       14.31       44.69     26.91 o 
   3  20   3       39.75       69.32     31.86 o 
 -16   0   4      116.80      170.03     48.32 o 
 -15   0   4       48.55       52.03     26.02 o 
 -14   0   4     1460.75     1416.96     22.76 o 
 -13   0   4      501.38      553.31     59.47 o 
 -12   0   4     1152.12     1134.50     73.40 o 
 -11   0   4      114.55      124.51     29.73 o 
 -10   0   4        3.82       26.95     21.84 o 
  -9   0   4      315.56      319.63     21.84 o 
  -8   0   4     2008.88     1939.61     31.13 o 
  -7   0   4     6733.30     7592.57    129.15 o 
  -6   0   4     3445.39     3557.26     62.25 o 
  -5   0   4    13604.79    15243.21    173.29 o 
  -4   0   4     2258.69     2046.92     48.78 o 
  -3   0   4     1882.39     1982.81     62.25 o 
  -2   0   4     3113.14     3223.23     61.32 o 
  -1   0   4     9055.13     8826.95    178.86 o 
   0   0   4     5166.85     6011.15    168.64 o 
   1   0   4      510.84      431.13     26.48 o 
   2   0   4      144.60      172.36     12.08 o 
   3   0   4     2233.86     2081.77     65.97 o 
   4   0   4        1.15        5.11      8.36 o 
   5   0   4     1401.42     1328.22     23.23 o 
   6   0   4      369.72      367.94     13.01 o 
   7   0   4      120.67      121.72     15.33 o 
   8   0   4        2.32       16.26     19.98 o 
   9   0   4      233.59      257.38     31.59 o 
  10   0   4        7.99       20.44     35.77 o 
  11   0   4     2013.48     1837.86     69.22 o 
  12   0   4       59.09       63.65     45.53 o 
  13   0   4        1.03       46.46     28.80 o 
  14   0   4      101.00      133.33     25.55 o 
 -16   1   4       24.34       65.76     24.45 o 
 -15   1   4        1.97       23.60     25.27 o 
 -14   1   4       73.58       93.02     23.77 o 
 -13   1   4       16.17       28.70     24.41 o 
 -12   1   4       25.53       50.42     20.54 o 
 -11   1   4        6.20        0.51     20.20 o 
 -10   1   4       15.42       19.12     18.32 o 
  -9   1   4     1316.30     1373.57     32.00 o 
  -8   1   4     3646.23     3783.11     90.82 o 
  -7   1   4       79.56       73.86     12.98 o 
  -6   1   4       45.96      130.65     11.72 o 
  -5   1   4        0.04        7.93     10.25 o 
  -4   1   4      528.58      511.47     10.12 o 
  -3   1   4     2704.80     2930.43     42.28 o 
  -2   1   4      743.02      796.48     14.63 o 
  -1   1   4     6371.88     6252.96    141.91 o 
   0   1   4     3550.23     3420.47     67.12 o 
   1   1   4       11.38       14.52      7.59 o 
   2   1   4     8018.29     7697.90     60.25 o 
   3   1   4      935.65      710.80     20.34 o 
   4   1   4     1036.95     1104.98     29.27 o 
   5   1   4      462.97      577.99     18.12 o 
   6   1   4     1872.47     1975.70     42.16 o 
   7   1   4      230.66      267.86     15.11 o 
   8   1   4      534.06      550.30     26.84 o 
   9   1   4     1064.20     1070.85     48.66 o 
  10   1   4     1289.38     1177.96     52.26 o 
  11   1   4      877.22      861.22     27.76 o 
  12   1   4        2.42       28.16     22.71 o 
  13   1   4        1.42       17.74     20.71 o 
  14   1   4       37.46       64.75     28.26 o 
 -15   2   4       47.93       62.20     36.05 o 
 -14   2   4       94.52      117.02     24.58 o 
 -13   2   4       57.83       90.28     29.70 o 
 -12   2   4       11.54       29.09     15.29 o 
 -11   2   4      503.46      461.94     20.65 o 
 -10   2   4        0.50        9.70     14.85 o 
  -9   2   4       20.36       25.40     19.51 o 
  -8   2   4     1008.15      945.80     30.91 o 
  -7   2   4      402.56      395.44     15.00 o 
  -6   2   4      589.99      701.73     14.05 o 
  -5   2   4     1402.11     1325.27     56.68 o 
  -4   2   4     1084.90      987.09     16.85 o 
  -3   2   4      758.81      652.91     18.39 o 
  -2   2   4     8103.40     8433.40    253.66 o 
  -1   2   4    10069.53    10152.81    259.70 o 
   0   2   4     8767.59     9049.00    116.87 o 
   1   2   4     5334.22     5308.31    146.09 o 
   2   2   4    13461.58    13780.29    146.96 o 
   3   2   4      430.57      367.67      6.73 o 
   4   2   4      244.37      305.45     10.13 o 
   5   2   4      555.09      514.16     20.10 o 
   6   2   4     1992.35     1863.11     49.59 o 
   7   2   4      136.73      130.72     14.55 o 
   8   2   4       47.66       46.24     18.57 o 
   9   2   4      618.25      595.04     24.58 o 
  10   2   4     1099.67     1047.96     42.38 o 
  11   2   4      397.15      424.33     40.38 o 
  12   2   4        4.32       43.26     19.89 o 
  13   2   4       93.37      131.86     17.84 o 
  14   2   4      127.31      143.61     24.77 o 
 -15   3   4       11.67       37.96     28.44 o 
 -14   3   4        0.04       24.01     24.66 o 
 -13   3   4      194.07      201.69     26.37 o 
 -12   3   4      457.49      428.17     30.39 o 
 -11   3   4       73.79       82.12     26.42 o 
 -10   3   4      477.30      509.05     21.32 o 
  -9   3   4       32.54       43.64     13.79 o 
  -8   3   4      850.40      825.41     22.77 o 
  -7   3   4      148.47      210.12     20.70 o 
  -6   3   4     1431.65     1584.76     29.99 o 
  -5   3   4       98.39       91.70     12.10 o 
  -4   3   4       37.87       40.44      8.33 o 
  -3   3   4      143.25      145.93     10.27 o 
  -2   3   4     1358.92     1493.94     22.64 o 
  -1   3   4     2970.73     2906.28    105.46 o 
   0   3   4      704.43      661.32     23.20 o 
   1   3   4     2644.88     2553.91     59.00 o 
   2   3   4       42.80       62.03     10.71 o 
   3   3   4      632.31      601.66     39.49 o 
   4   3   4     2341.67     2610.53     21.07 o 
   5   3   4       17.69       26.92      9.93 o 
   6   3   4     1660.96     1717.65     40.39 o 
   7   3   4      781.15      834.62     24.85 o 
   8   3   4      604.93      666.36     18.89 o 
   9   3   4      916.46      919.74     48.42 o 
  10   3   4      789.73      752.02     36.87 o 
  11   3   4      355.77      415.06     25.05 o 
  12   3   4        0.03       17.50     22.23 o 
  13   3   4       33.57       48.18     15.64 o 
 -15   4   4       64.07       62.34     21.28 o 
 -14   4   4       25.35       44.79     25.12 o 
 -13   4   4      118.46      166.99     35.94 o 
 -12   4   4      625.28      564.75     32.74 o 
 -11   4   4       14.09       29.31     23.03 o 
 -10   4   4      666.44      630.84     25.74 o 
  -9   4   4        3.95       17.55     17.33 o 
  -8   4   4     1868.62     1718.83     43.13 o 
  -7   4   4     2652.20     2829.45     61.93 o 
  -6   4   4      255.81      256.34     16.05 o 
  -5   4   4      148.58      163.41     15.93 o 
  -4   4   4      531.00      535.48     24.39 o 
  -3   4   4      509.42      514.17     17.19 o 
  -2   4   4     7293.35     7319.26    106.31 o 
  -1   4   4      203.05      203.74     15.76 o 
   0   4   4     3448.51     3105.52    105.46 o 
   1   4   4       32.75       31.89      6.68 o 
   2   4   4    14596.99    15326.39    489.20 o 
   3   4   4       91.45      124.02      9.62 o 
   4   4   4     1553.84     1879.69     19.98 o 
   5   4   4        0.28       15.41      9.62 o 
   6   4   4       72.29       95.78     11.40 o 
   7   4   4        0.21       15.29     11.82 o 
   8   4   4       61.78       75.87     15.54 o 
   9   4   4       13.95       33.38     19.86 o 
  10   4   4      331.51      279.47     23.81 o 
  11   4   4      152.02      145.98     16.76 o 
  12   4   4      208.04      238.83     19.51 o 
  13   4   4       75.51      102.60     16.71 o 
 -15   5   4       13.26       40.08     19.68 o 
 -14   5   4       94.97      115.75     32.82 o 
 -13   5   4      109.50      142.39     25.79 o 
 -12   5   4        0.15       17.09     18.59 o 
 -11   5   4      747.13      732.19     22.82 o 
 -10   5   4      495.57      535.38     23.89 o 
  -9   5   4     1061.13     1018.47     23.08 o 
  -8   5   4      423.72      443.71     19.37 o 
  -7   5   4     1248.32     1435.54     26.55 o 
  -6   5   4       66.65       67.11     11.63 o 
  -5   5   4      236.85      297.11     19.58 o 
  -4   5   4      422.27      398.29     13.94 o 
  -3   5   4     1707.09     1760.05     33.73 o 
  -2   5   4     1324.79     1213.26     23.98 o 
  -1   5   4      544.20      604.88     26.01 o 
   0   5   4      806.68      816.03     27.36 o 
   1   5   4       60.13       57.25     10.12 o 
   2   5   4      473.40      446.49     15.70 o 
   3   5   4     4062.46     4232.67    253.43 o 
   4   5   4      117.80      124.68     11.63 o 
   5   5   4     3162.95     3452.25     84.79 o 
   6   5   4      134.59      142.08     11.22 o 
   7   5   4      653.54      662.20     22.50 o 
   8   5   4       54.95       58.89     19.75 o 
   9   5   4       99.43       85.79     19.59 o 
  10   5   4        0.10       17.84     16.24 o 
  11   5   4      134.25      152.50     23.99 o 
  12   5   4      121.93      120.50     18.87 o 
  13   5   4      124.20      109.06     25.05 o 
 -15   6   4        2.25       23.99     29.10 o 
 -14   6   4      181.77      235.85     22.83 o 
 -13   6   4       62.60       52.21     20.03 o 
 -12   6   4       47.00       86.45     18.71 o 
 -11   6   4     1911.83     1880.32     39.47 o 
 -10   6   4      682.72      626.51     28.55 o 
  -9   6   4       10.10       31.43     15.40 o 
  -8   6   4        9.20       22.59     14.98 o 
  -7   6   4       44.01       35.52     14.62 o 
  -6   6   4      767.80      906.50     29.80 o 
  -5   6   4      294.19      305.79     20.61 o 
  -4   6   4        4.93       16.71     10.17 o 
  -3   6   4       22.67       39.91     11.27 o 
  -2   6   4     9836.79    10556.18    139.40 o 
  -1   6   4     1878.00     2005.50     58.54 o 
   0   6   4        7.83       29.11     10.16 o 
   1   6   4        8.74       18.62     12.80 o 
   2   6   4       40.55       52.38     11.99 o 
   3   6   4      149.61      118.58     10.91 o 
   4   6   4      119.05      118.46     13.06 o 
   5   6   4       37.32       47.47     14.74 o 
   6   6   4     1206.33     1352.13     50.41 o 
   7   6   4       38.02       46.04     11.44 o 
   8   6   4        9.16       26.85     22.50 o 
   9   6   4        3.64       29.25     18.06 o 
  10   6   4      109.06      128.52     18.33 o 
  11   6   4      162.36      190.40     27.10 o 
  12   6   4      173.47      149.56     19.22 o 
  13   6   4      117.12      110.88     19.30 o 
 -15   7   4       28.48       52.38     32.47 o 
 -14   7   4       33.16       57.27     23.68 o 
 -13   7   4       21.71       35.77     20.37 o 
 -12   7   4       41.15       39.10     29.29 o 
 -11   7   4      125.62      166.60     26.02 o 
 -10   7   4     1420.15     1356.35     56.91 o 
  -9   7   4      271.58      321.43     23.81 o 
  -8   7   4       38.94       49.83     14.83 o 
  -7   7   4        7.27       15.78     13.17 o 
  -6   7   4       21.89       21.84     12.15 o 
  -5   7   4     2346.84     2385.61     38.18 o 
  -4   7   4     1056.47     1183.94     27.25 o 
  -3   7   4     7200.15     7294.28    140.77 o 
  -2   7   4      569.21      632.66     28.87 o 
  -1   7   4      698.45      807.50     23.69 o 
   0   7   4      402.53      395.28     17.37 o 
   1   7   4      231.03      238.47     12.95 o 
   2   7   4      153.13      141.93     14.49 o 
   3   7   4      427.72      459.36     16.26 o 
   4   7   4     1009.74     1087.81     19.98 o 
   5   7   4      990.96      914.31     31.19 o 
   6   7   4       26.60       38.17     13.46 o 
   7   7   4     1269.69     1307.50     48.08 o 
   8   7   4        0.03       21.31     13.55 o 
   9   7   4      227.61      184.86     20.86 o 
  10   7   4       51.91       83.92     21.37 o 
  11   7   4      638.12      598.07     27.55 o 
  12   7   4        1.02       16.89     20.09 o 
  13   7   4      117.82      149.94     29.05 o 
 -14   8   4      276.04      320.37     36.57 o 
 -13   8   4        6.51       21.47     23.12 o 
 -12   8   4       46.03       45.22     25.47 o 
 -11   8   4      220.17      196.66     22.52 o 
 -10   8   4     3097.45     2905.82    107.08 o 
  -9   8   4        0.02       10.42     18.78 o 
  -8   8   4      902.90      858.17     31.00 o 
  -7   8   4        4.75       14.54     19.68 o 
  -6   8   4      895.43      785.95     23.32 o 
  -5   8   4        7.45       12.40     12.24 o 
  -4   8   4       73.12       44.73     14.83 o 
  -3   8   4      315.18      381.35     18.59 o 
  -2   8   4     2226.79     1821.99     37.33 o 
  -1   8   4      192.56      179.92     14.29 o 
   0   8   4      624.56      549.52     29.01 o 
   1   8   4     1877.61     1683.26     49.67 o 
   2   8   4       56.59       48.88     14.88 o 
   3   8   4     2384.69     2389.43     36.23 o 
   4   8   4      225.54      222.02     13.39 o 
   5   8   4      603.48      567.72     26.71 o 
   6   8   4      125.37      118.66     17.18 o 
   7   8   4      164.94      159.38     25.96 o 
   8   8   4      335.65      264.99     39.88 o 
   9   8   4       96.13      121.35     22.53 o 
  10   8   4      251.60      292.34     23.61 o 
  11   8   4      369.42      280.53     32.91 o 
  12   8   4       28.30       43.94     26.76 o 
 -14   9   4       37.10       58.46     23.40 o 
 -13   9   4       49.98       58.81     25.57 o 
 -12   9   4       68.01       72.81     22.16 o 
 -11   9   4      133.28      146.85     22.21 o 
 -10   9   4      218.64      196.71     24.73 o 
  -9   9   4      208.82      188.44     19.63 o 
  -8   9   4      874.57      857.74     32.36 o 
  -7   9   4      699.86      694.89     34.38 o 
  -6   9   4       20.39       29.35     14.96 o 
  -5   9   4      669.87      644.86     22.74 o 
  -4   9   4     2278.63     2104.34     49.45 o 
  -3   9   4     2769.02     3073.87     81.67 o 
  -2   9   4        4.68       23.23     15.12 o 
  -1   9   4     1490.10     1501.04     91.52 o 
   0   9   4       31.05       45.20     10.40 o 
   1   9   4     1647.19     1736.47     31.25 o 
   2   9   4     1194.84     1091.29     44.76 o 
   3   9   4      113.32      116.00     12.55 o 
   4   9   4      162.61      168.51     18.47 o 
   5   9   4      263.95      228.54     16.37 o 
   6   9   4        0.79       11.37     12.64 o 
   7   9   4      168.67      184.50     20.79 o 
   8   9   4      227.44      220.64     18.22 o 
   9   9   4      161.55      143.58     16.23 o 
  10   9   4      605.65      528.04     22.02 o 
  11   9   4        0.92       25.25     20.91 o 
  12   9   4       38.11       40.65     17.74 o 
 -14  10   4       27.89       40.32     19.20 o 
 -13  10   4       86.56       98.88     18.18 o 
 -12  10   4      105.70      128.35     31.81 o 
 -11  10   4      273.56      251.26     21.99 o 
 -10  10   4      381.68      374.63     26.45 o 
  -9  10   4       93.48       93.40     16.73 o 
  -8  10   4      736.78      709.22     38.40 o 
  -7  10   4        3.17       22.07     18.12 o 
  -6  10   4       58.45       50.41     20.90 o 
  -5  10   4      228.71      262.95     21.51 o 
  -4  10   4      184.97      162.12     18.06 o 
  -3  10   4       11.66       20.45     12.73 o 
  -2  10   4     1446.29     1761.00     77.82 o 
  -1  10   4        0.29       11.60     17.04 o 
   0  10   4      703.29      679.66     26.30 o 
   1  10   4      196.14      188.95     16.31 o 
   2  10   4     2328.11     1966.25     71.49 o 
   3  10   4      784.79      741.11     20.63 o 
   4  10   4        8.91       25.05     12.14 o 
   5  10   4      255.54      269.76     19.42 o 
   6  10   4      373.12      384.82     21.02 o 
   7  10   4        0.84        7.00     14.07 o 
   8  10   4      104.95      123.68     29.02 o 
   9  10   4      233.41      220.55     22.38 o 
  10  10   4      432.18      431.18     28.21 o 
  11  10   4       48.01       59.25     28.71 o 
  12  10   4        6.20       36.65     22.49 o 
 -13  11   4        5.89       27.60     23.77 o 
 -12  11   4       88.60      112.12     25.88 o 
 -11  11   4       48.46       53.04     24.83 o 
 -10  11   4       51.38       50.66     17.99 o 
  -9  11   4        0.20       12.81     23.62 o 
  -8  11   4      150.67      156.89     26.89 o 
  -7  11   4       92.69       96.39     24.20 o 
  -6  11   4      183.00      195.37     24.10 o 
  -5  11   4     2234.97     2178.18     61.21 o 
  -4  11   4        7.11       20.07     15.46 o 
  -3  11   4      207.98      169.81     14.16 o 
  -2  11   4      182.57      241.69     19.97 o 
  -1  11   4       24.33       10.25     18.37 o 
   0  11   4        6.03       10.19     14.15 o 
   1  11   4     1027.00     1022.33     77.82 o 
   2  11   4       11.42       14.16     17.16 o 
   3  11   4     1281.88     1391.53     40.66 o 
   4  11   4        0.02       10.28     14.15 o 
   5  11   4      964.05      993.26     24.19 o 
   6  11   4       13.87       19.37     19.96 o 
   7  11   4        1.55        6.29     18.65 o 
   8  11   4      702.31      704.62     24.90 o 
   9  11   4      993.72      944.42     39.40 o 
  10  11   4       12.77       38.72     18.74 o 
  11  11   4       75.02       86.96     36.50 o 
 -13  12   4        6.61       35.06     30.55 o 
 -12  12   4        0.04       22.81     23.20 o 
 -11  12   4       44.73       58.15     22.87 o 
 -10  12   4      152.67      147.99     28.79 o 
  -9  12   4        8.70       36.37     26.98 o 
  -8  12   4      243.25      238.09     26.60 o 
  -7  12   4      197.50      214.37     27.68 o 
  -6  12   4       74.10      100.27     20.70 o 
  -5  12   4      391.63      351.77     28.36 o 
  -4  12   4     2099.71     1920.86     55.55 o 
  -3  12   4        9.45       28.32     17.30 o 
  -2  12   4      539.51      490.41     36.90 o 
  -1  12   4       58.31       47.37     21.10 o 
   0  12   4      197.37      166.76     24.58 o 
   1  12   4     1010.44      890.59     47.22 o 
   2  12   4     2005.16     1890.32     52.78 o 
   3  12   4      468.31      441.35     26.12 o 
   4  12   4     2191.22     2085.39     42.80 o 
   5  12   4       19.69       33.58     22.15 o 
   6  12   4      145.15      132.25     22.46 o 
   7  12   4      101.22      125.34     29.37 o 
   8  12   4      275.58      317.44     27.64 o 
   9  12   4       63.80       56.87     26.31 o 
  10  12   4        1.53       24.75     24.23 o 
  11  12   4       70.62      112.37     24.67 o 
 -12  13   4       78.59      120.24     28.56 o 
 -11  13   4       73.11       91.68     30.88 o 
 -10  13   4       21.67       28.76     26.43 o 
  -9  13   4      150.70      142.18     25.29 o 
  -8  13   4       92.89       96.86     26.22 o 
  -7  13   4      546.60      552.56     46.80 o 
  -6  13   4      331.12      302.51     21.21 o 
  -5  13   4       10.10       20.97     26.79 o 
  -4  13   4       19.78       27.82     18.86 o 
  -3  13   4      953.64      836.19     33.69 o 
  -2  13   4        0.04       16.24     16.29 o 
  -1  13   4       29.46       48.57     21.41 o 
   0  13   4        2.60       10.41     17.50 o 
   1  13   4      135.88      138.34     16.26 o 
   2  13   4     1430.20     1366.82     76.62 o 
   3  13   4      610.34      585.96     33.93 o 
   4  13   4      545.75      625.39     32.15 o 
   5  13   4       14.58       11.97     18.38 o 
   6  13   4      209.30      250.91     26.57 o 
   7  13   4        0.19       18.99     25.42 o 
   8  13   4       10.57       36.77     30.37 o 
   9  13   4      180.66      191.13     26.28 o 
  10  13   4       28.87       48.22     27.06 o 
 -11  14   4        5.34       13.58     43.65 o 
 -10  14   4       89.29      101.09     24.94 o 
  -9  14   4      896.32      902.36     37.43 o 
  -8  14   4      226.10      233.68     27.51 o 
  -7  14   4       50.78       62.98     23.61 o 
  -6  14   4     1099.93     1008.76     63.51 o 
  -5  14   4      330.29      313.06     22.33 o 
  -4  14   4     1380.32     1241.59     64.42 o 
  -3  14   4      626.91      598.46     29.13 o 
  -2  14   4        0.59       20.52     21.32 o 
  -1  14   4      246.73      242.08     23.97 o 
   0  14   4      160.67      161.55     25.51 o 
   1  14   4       84.71       83.12     19.58 o 
   2  14   4       18.90       26.68     23.89 o 
   3  14   4     3026.99     2866.30     58.09 o 
   4  14   4      489.06      469.30     30.32 o 
   5  14   4      388.33      401.65     33.94 o 
   6  14   4      136.94      134.83     19.35 o 
   7  14   4      240.45      273.84     21.65 o 
   8  14   4       21.82       32.17     25.25 o 
   9  14   4      277.25      289.07     31.41 o 
  10  14   4      552.46      574.82     33.43 o 
 -11  15   4       35.21       45.20     29.91 o 
 -10  15   4      106.91      108.60     22.41 o 
  -9  15   4       28.85       51.11     27.33 o 
  -8  15   4      384.69      401.69     30.44 o 
  -7  15   4       22.90       42.28     30.22 o 
  -6  15   4        2.36       17.83     21.43 o 
  -5  15   4      493.78      409.61     26.10 o 
  -4  15   4      594.43      626.35     41.00 o 
  -3  15   4      208.21      230.62     32.48 o 
  -2  15   4      152.72      204.82     22.92 o 
  -1  15   4      256.12      289.40     25.21 o 
   0  15   4       58.15       93.98     21.16 o 
   1  15   4      160.39      166.23     32.61 o 
   2  15   4      220.41      216.05     25.93 o 
   3  15   4     1197.51     1247.19     78.98 o 
   4  15   4      187.86      202.71     30.68 o 
   5  15   4      433.05      389.20     28.91 o 
   6  15   4        0.31       25.61     20.84 o 
   7  15   4       29.14       52.03     27.87 o 
   8  15   4       37.42       43.28     24.32 o 
   9  15   4      131.80      166.11     23.12 o 
 -10  16   4       98.12      125.90     27.85 o 
  -9  16   4        4.76       27.97     32.07 o 
  -8  16   4      135.73      124.02     35.60 o 
  -7  16   4      460.92      480.25     42.91 o 
  -6  16   4       22.81       24.32     26.80 o 
  -5  16   4        0.12       19.93     30.75 o 
  -4  16   4       16.01       38.51     26.85 o 
  -3  16   4      448.14      370.55     33.38 o 
  -2  16   4        7.16       14.26     22.31 o 
  -1  16   4      538.79      534.79     30.20 o 
   0  16   4      453.00      438.25     38.62 o 
   1  16   4      260.25      249.59     31.70 o 
   2  16   4       21.30       39.15     29.19 o 
   3  16   4      534.42      498.45     36.16 o 
   4  16   4        7.99       32.89     22.03 o 
   5  16   4        0.18       12.59     25.52 o 
   6  16   4        3.94       20.21     25.12 o 
   7  16   4        0.34       27.10     29.87 o 
   8  16   4       21.28       41.20     28.23 o 
  -9  17   4       15.16       41.32     29.56 o 
  -8  17   4        4.67       19.04     33.31 o 
  -7  17   4      152.26      153.98     36.21 o 
  -6  17   4      139.06      132.32     26.98 o 
  -5  17   4       37.05       55.74     30.35 o 
  -4  17   4        1.80       19.76     25.31 o 
  -3  17   4       53.01       51.29     22.63 o 
  -2  17   4       13.79       39.53     23.77 o 
  -1  17   4      589.59      540.18     28.62 o 
   0  17   4      226.52      221.95     36.05 o 
   1  17   4      992.94      969.89     64.00 o 
   2  17   4      297.69      340.80     28.01 o 
   3  17   4       42.86       63.64     22.07 o 
   4  17   4       33.63       55.34     33.14 o 
   5  17   4        4.95       22.09     20.36 o 
   6  17   4       28.50       52.01     23.03 o 
   7  17   4       30.81       58.44     27.93 o 
  -8  18   4      287.98      323.30     30.94 o 
  -7  18   4       39.87       46.95     28.94 o 
  -6  18   4      128.91      162.19     29.19 o 
  -5  18   4       16.22       29.58     22.74 o 
  -4  18   4        7.44       40.27     27.21 o 
  -3  18   4       96.84      124.84     33.91 o 
  -2  18   4       69.64       91.67     21.87 o 
  -1  18   4       27.66       38.00     23.81 o 
   0  18   4       56.94       48.14     27.58 o 
   1  18   4       63.73       81.50     30.25 o 
   2  18   4      108.54      111.43     27.20 o 
   3  18   4       67.23       89.82     38.06 o 
   4  18   4        7.42       10.33     30.89 o 
   5  18   4       16.17       41.17     30.62 o 
   6  18   4       12.95       48.79     25.98 o 
  -6  19   4       13.37       42.00     25.03 o 
  -5  19   4       16.06       30.94     25.40 o 
  -4  19   4        0.26       22.41     27.54 o 
  -3  19   4        4.47       27.64     18.20 o 
  -2  19   4       17.93       25.62     21.09 o 
  -1  19   4       88.87      110.85     23.15 o 
   0  19   4       30.18       49.29     27.00 o 
   1  19   4        0.26       28.13     35.04 o 
   2  19   4       84.16       77.34     29.09 o 
   3  19   4      252.05      220.24     25.86 o 
   4  19   4        4.12       30.61     33.66 o 
  -4  20   4       82.14       91.85     34.12 o 
  -3  20   4       46.94       53.39     22.93 o 
  -2  20   4        7.32       41.65     22.86 o 
  -1  20   4       11.06       21.74     16.10 o 
   0  20   4        2.10       10.81     25.80 o 
   1  20   4       23.44       47.89     27.24 o 
   2  20   4       53.41       93.01     31.78 o 
 -16   1   5      205.37      253.56     35.45 o 
 -15   1   5        0.01       27.11     23.32 o 
 -14   1   5        2.82       23.59     30.28 o 
 -13   1   5      957.55      885.67     42.23 o 
 -12   1   5      186.74      193.25     23.29 o 
 -11   1   5      517.90      505.89     36.79 o 
 -10   1   5        7.56       21.97     17.88 o 
  -9   1   5      398.89      397.00     25.22 o 
  -8   1   5      116.89      126.06     16.14 o 
  -7   1   5      406.22      416.15     15.46 o 
  -6   1   5     7473.12     8452.81     75.11 o 
  -5   1   5     5210.67     5392.10     94.75 o 
  -4   1   5     7498.12     8110.02    114.03 o 
  -3   1   5      428.87      412.68     12.36 o 
  -2   1   5      471.10      530.71     22.07 o 
  -1   1   5       23.37       37.21      9.03 o 
   0   1   5     1416.83     1265.43     23.35 o 
   1   1   5    10698.30    10379.79    310.80 o 
   2   1   5     2360.13     2207.27     31.24 o 
   3   1   5     5675.06     5655.60    101.09 o 
   4   1   5      966.16      936.77      9.13 o 
   5   1   5     8263.46     8319.31    112.92 o 
   6   1   5     3108.87     3209.50     38.28 o 
   7   1   5       14.73       26.61      9.92 o 
   8   1   5      554.93      488.88     22.75 o 
   9   1   5      258.51      236.12     16.40 o 
  10   1   5      754.58      717.17     35.75 o 
  11   1   5       19.37       41.73     13.73 o 
  12   1   5       29.86       48.32     20.37 o 
  13   1   5       55.15       85.43     22.53 o 
 -15   2   5      100.40      128.05     37.90 o 
 -14   2   5      188.44      195.09     25.27 o 
 -13   2   5      479.08      404.57     30.43 o 
 -12   2   5      433.07      408.19     27.50 o 
 -11   2   5      194.26      173.27     18.85 o 
 -10   2   5      165.44      158.40     14.76 o 
  -9   2   5      194.19      216.74     17.85 o 
  -8   2   5       54.25       47.48     12.12 o 
  -7   2   5     2868.36     2833.30     47.88 o 
  -6   2   5      399.25      338.43     20.29 o 
  -5   2   5     6768.33     6727.90    181.65 o 
  -4   2   5     2733.50     2914.20     68.59 o 
  -3   2   5    15037.54    15932.66    338.91 o 
  -2   2   5       26.51       24.24      6.35 o 
  -1   2   5      387.31      494.23     14.68 o 
   0   2   5      109.59       85.96      9.65 o 
   1   2   5     1837.82     1806.95     83.86 o 
   2   2   5      202.69      289.24     14.94 o 
   3   2   5      118.05      114.30      9.70 o 
   4   2   5     2041.21     2190.64     12.42 o 
   5   2   5     1045.98      986.94     34.02 o 
   6   2   5     3006.01     2824.14     38.61 o 
   7   2   5      165.61      179.75     14.11 o 
   8   2   5      215.46      235.99     12.24 o 
   9   2   5       21.22       32.07     13.39 o 
  10   2   5       87.56      102.56     12.47 o 
  11   2   5        0.08       20.44     27.87 o 
  12   2   5       39.43       54.26     18.22 o 
  13   2   5       21.34       29.65     21.41 o 
 -15   3   5      357.84      373.68     31.62 o 
 -14   3   5       53.72       74.28     27.21 o 
 -13   3   5       22.80       43.21     18.72 o 
 -12   3   5      783.25      736.38     27.17 o 
 -11   3   5     1361.83     1329.92     41.22 o 
 -10   3   5      248.75      256.63     17.30 o 
  -9   3   5        0.17        8.87     15.76 o 
  -8   3   5      247.88      203.05     14.62 o 
  -7   3   5       88.48       64.88     14.83 o 
  -6   3   5       14.51       10.09     13.64 o 
  -5   3   5     3659.77     3768.41     43.42 o 
  -4   3   5     1475.91     1455.02     35.24 o 
  -3   3   5     1780.63     1753.55     58.14 o 
  -2   3   5      364.53      230.59    157.03 o 
  -1   3   5       65.36       45.29      8.37 o 
   0   3   5     1365.20     1263.45     56.81 o 
   1   3   5     1203.02     1168.09     37.50 o 
   2   3   5      110.52      143.90     10.91 o 
   3   3   5      215.10      190.28     13.28 o 
   4   3   5     2592.74     2907.64     78.16 o 
   5   3   5      445.64      490.09     17.85 o 
   6   3   5       35.50       51.34     14.98 o 
   7   3   5      676.17      652.37     33.45 o 
   8   3   5     1065.55     1102.74     42.51 o 
   9   3   5       61.22       85.96     20.65 o 
  10   3   5      706.36      657.95     13.14 o 
  11   3   5      323.66      305.62     24.78 o 
  12   3   5       89.89      100.30     16.24 o 
  13   3   5      327.65      378.97     30.02 o 
 -15   4   5       45.58       59.70     23.00 o 
 -14   4   5        2.07       28.83     26.45 o 
 -13   4   5       38.02       42.43     19.51 o 
 -12   4   5        1.56       30.50     36.11 o 
 -11   4   5      536.08      469.26     22.55 o 
 -10   4   5      196.66      200.58     18.72 o 
  -9   4   5      577.18      581.52     22.30 o 
  -8   4   5      352.48      435.70     16.85 o 
  -7   4   5      548.94      601.63     24.96 o 
  -6   4   5     7234.00     7415.11    159.11 o 
  -5   4   5     1124.66      962.12     29.95 o 
  -4   4   5     2342.23     2431.60     41.35 o 
  -3   4   5     1219.09     1112.24     82.69 o 
  -2   4   5     4093.52     4099.03     58.77 o 
  -1   4   5      335.86      300.87     14.70 o 
   0   4   5      206.58      161.38     10.91 o 
   1   4   5      133.67      163.07     13.61 o 
   2   4   5       67.53       75.75     11.66 o 
   3   4   5       25.27       39.25      6.54 o 
   4   4   5       52.36       84.68     12.47 o 
   5   4   5     4041.29     3900.72     71.28 o 
   6   4   5       86.64      137.34     11.40 o 
   7   4   5       77.74      102.12     11.53 o 
   8   4   5        8.96       22.93     12.10 o 
   9   4   5     2149.70     2105.07     54.28 o 
  10   4   5        0.15       35.41     22.52 o 
  11   4   5      188.15      195.75     20.86 o 
  12   4   5        0.22       10.54     23.26 o 
  13   4   5      433.41      453.49     21.47 o 
 -15   5   5        0.87       35.01     34.98 o 
 -14   5   5       22.42       57.03     30.38 o 
 -13   5   5        3.43       26.40     16.67 o 
 -12   5   5      372.35      374.20     24.91 o 
 -11   5   5       11.43       37.54     21.67 o 
 -10   5   5      159.43      127.36     22.96 o 
  -9   5   5       88.76      104.30     13.33 o 
  -8   5   5     1453.77     1435.90     38.31 o 
  -7   5   5      981.21      843.89     24.63 o 
  -6   5   5     1406.01     1380.74     29.19 o 
  -5   5   5    11343.92    11657.87    191.57 o 
  -4   5   5      932.18      789.87     26.79 o 
  -3   5   5     1040.68     1176.35     39.50 o 
  -2   5   5       91.74      142.78     14.07 o 
  -1   5   5       99.37       86.69     11.94 o 
   0   5   5     2699.11     2465.02     58.77 o 
   1   5   5      603.51      559.25     18.53 o 
   2   5   5       72.99       92.65     10.58 o 
   3   5   5       88.62       53.60     13.14 o 
   4   5   5     1275.55     1442.28     40.85 o 
   5   5   5       71.01       64.41     11.93 o 
   6   5   5      566.38      601.90     17.99 o 
   7   5   5      310.31      329.13     19.68 o 
   8   5   5       59.08       50.58     17.30 o 
   9   5   5       92.79       88.04     17.44 o 
  10   5   5      735.77      677.13     22.26 o 
  11   5   5        6.85       24.74     24.86 o 
  12   5   5        1.64       24.97     17.09 o 
  13   5   5       50.61       98.88     31.58 o 
 -15   6   5       25.65       50.86     28.67 o 
 -14   6   5        0.35       22.95     23.71 o 
 -13   6   5      950.81      873.29     39.10 o 
 -12   6   5       36.90       61.01     20.85 o 
 -11   6   5      485.35      445.96     25.56 o 
 -10   6   5      316.68      285.26     17.79 o 
  -9   6   5      322.61      293.41     21.96 o 
  -8   6   5        2.80       20.70     13.63 o 
  -7   6   5       52.34       73.86     12.95 o 
  -6   6   5      506.15      505.59     20.54 o 
  -5   6   5      220.77      224.45     21.65 o 
  -4   6   5      140.27      159.43     12.51 o 
  -3   6   5       54.63       76.37     12.39 o 
  -2   6   5     2990.76     3216.98     57.41 o 
  -1   6   5      318.00      312.23     14.66 o 
   0   6   5        8.32       13.24     11.70 o 
   1   6   5      195.59      160.94     10.47 o 
   2   6   5      955.36     1165.59     26.71 o 
   3   6   5        2.43        7.62     12.97 o 
   4   6   5      919.37     1010.23     28.85 o 
   5   6   5      792.22      782.71     28.55 o 
   6   6   5      996.63     1025.36     39.49 o 
   7   6   5      318.69      319.80     18.08 o 
   8   6   5        7.13       11.64     18.78 o 
   9   6   5       89.07       95.71     16.30 o 
  10   6   5      168.25      160.81     20.63 o 
  11   6   5       62.80       73.94     24.63 o 
  12   6   5      136.47      127.06     21.06 o 
 -15   7   5       40.23       78.89     33.57 o 
 -14   7   5      421.21      376.62     26.11 o 
 -13   7   5      146.80      154.41     16.73 o 
 -12   7   5      430.68      410.26     39.85 o 
 -11   7   5      169.93      172.21     24.75 o 
 -10   7   5       14.29       46.42     19.05 o 
  -9   7   5       31.13       31.72     21.56 o 
  -8   7   5      223.13      212.15     23.30 o 
  -7   7   5       59.16       43.25     15.27 o 
  -6   7   5      612.50      637.89     22.99 o 
  -5   7   5      167.28      203.43     16.52 o 
  -4   7   5     1692.89     1802.24     36.90 o 
  -3   7   5       24.51       55.07     15.93 o 
  -2   7   5       23.74       38.13     11.82 o 
  -1   7   5       66.51       50.30      9.74 o 
   0   7   5      472.39      438.79     16.53 o 
   1   7   5     2416.38     2572.68     44.48 o 
   2   7   5       67.75      103.89     13.49 o 
   3   7   5     1585.14     1500.69     64.62 o 
   4   7   5      312.64      334.16     19.31 o 
   5   7   5     1060.05     1074.06     31.36 o 
   6   7   5      426.22      458.13     18.84 o 
   7   7   5      569.82      516.21     29.02 o 
   8   7   5      443.85      346.53     27.09 o 
   9   7   5      109.74      109.10     20.26 o 
  10   7   5      252.33      268.80     22.41 o 
  11   7   5      155.45      160.13     21.65 o 
  12   7   5        7.89       18.18     22.33 o 
 -14   8   5       16.19       28.34     26.87 o 
 -13   8   5        1.72       29.52     18.83 o 
 -12   8   5       18.98       37.30     19.20 o 
 -11   8   5      853.37      730.42     24.73 o 
 -10   8   5     1002.59      931.41     39.18 o 
  -9   8   5     2975.05     2843.14    105.23 o 
  -8   8   5      149.87      145.44     16.47 o 
  -7   8   5        2.93       11.38     14.78 o 
  -6   8   5      864.01      836.32     20.95 o 
  -5   8   5     1403.51     1364.36     38.75 o 
  -4   8   5       81.58       78.54     12.28 o 
  -3   8   5      371.27      323.84     21.08 o 
  -2   8   5        4.06       20.73     10.02 o 
  -1   8   5      642.45      711.86     26.23 o 
   0   8   5      647.99      538.07     20.30 o 
   1   8   5     1632.11     1750.11     40.39 o 
   2   8   5       84.81       93.14     14.87 o 
   3   8   5      331.42      351.33     25.12 o 
   4   8   5        7.04       30.34     14.85 o 
   5   8   5       13.94       28.22     14.69 o 
   6   8   5      141.75      129.96     18.59 o 
   7   8   5      104.75      129.20     26.09 o 
   8   8   5        0.30       12.92     21.74 o 
   9   8   5      646.46      599.89     48.55 o 
  10   8   5        6.10       22.73     24.11 o 
  11   8   5      134.21      124.28     23.41 o 
  12   8   5      279.46      323.24     21.89 o 
 -14   9   5      153.65      145.04     25.89 o 
 -13   9   5       44.82       65.49     23.84 o 
 -12   9   5      138.77      154.11     22.99 o 
 -11   9   5      666.87      658.01     27.24 o 
 -10   9   5      136.29      145.30     21.43 o 
  -9   9   5      188.36      160.74     19.30 o 
  -8   9   5     2165.01     1993.73     66.20 o 
  -7   9   5       17.99       20.94     17.39 o 
  -6   9   5        2.49       14.48     18.43 o 
  -5   9   5       98.80      113.26     11.87 o 
  -4   9   5       18.41       25.61     16.72 o 
  -3   9   5      515.18      503.99     16.07 o 
  -2   9   5       31.33       54.52      8.94 o 
  -1   9   5      184.26      194.70     13.86 o 
   0   9   5      153.85      122.07     16.08 o 
   1   9   5      126.93      113.24     14.59 o 
   2   9   5      457.34      423.06     27.64 o 
   3   9   5       70.23       74.25     19.89 o 
   4   9   5      345.10      365.05     22.79 o 
   5   9   5       15.02       26.66     15.76 o 
   6   9   5      285.75      264.75     15.34 o 
   7   9   5      334.84      343.35     25.00 o 
   8   9   5       35.29       52.44     17.60 o 
   9   9   5       43.25       67.12     18.30 o 
  10   9   5      619.93      573.20     80.84 o 
  11   9   5       38.61       44.28     17.96 o 
  12   9   5       38.06      129.28     21.84 o 
 -14  10   5       39.77       60.39     22.01 o 
 -13  10   5       25.15       37.17     33.35 o 
 -12  10   5      225.65      233.23     24.43 o 
 -11  10   5       40.58       55.59     21.43 o 
 -10  10   5       95.45      107.84     25.12 o 
  -9  10   5      744.50      726.70     42.13 o 
  -8  10   5       10.53       22.98     16.74 o 
  -7  10   5       50.29       54.60     16.02 o 
  -6  10   5       89.59       88.37     18.05 o 
  -5  10   5       48.37       44.85     17.90 o 
  -4  10   5       72.13       60.01     17.55 o 
  -3  10   5      325.43      304.51     14.25 o 
  -2  10   5      298.99      337.84     14.89 o 
  -1  10   5        5.69       11.82     14.59 o 
   0  10   5      280.85      265.28     21.08 o 
   1  10   5       11.32       30.63     15.51 o 
   2  10   5      633.85      579.31     21.11 o 
   3  10   5      236.54      239.94     16.42 o 
   4  10   5      172.19      194.61     19.82 o 
   5  10   5       28.60       48.23     18.28 o 
   6  10   5      580.22      484.59     25.79 o 
   7  10   5       55.90       51.32     15.02 o 
   8  10   5      219.40      247.85     23.29 o 
   9  10   5      203.78      184.18     29.48 o 
  10  10   5        2.72       28.67     21.86 o 
  11  10   5       26.82       54.20     25.52 o 
 -13  11   5      111.05      113.08     27.18 o 
 -12  11   5       22.07       38.70     27.07 o 
 -11  11   5       30.04       56.70     25.66 o 
 -10  11   5      260.46      238.12     30.17 o 
  -9  11   5       12.37       32.02     19.39 o 
  -8  11   5      506.75      508.85     37.69 o 
  -7  11   5      595.14      641.96     34.59 o 
  -6  11   5       62.68       57.38     22.17 o 
  -5  11   5      779.19      770.57     38.39 o 
  -4  11   5       68.62       53.37     15.17 o 
  -3  11   5        3.04        9.33     17.01 o 
  -2  11   5        5.65       11.90     13.02 o 
  -1  11   5        8.48       16.38     18.98 o 
   0  11   5      177.69      192.31     17.93 o 
   1  11   5      152.96      176.62     19.98 o 
   2  11   5      833.25      805.07     30.93 o 
   3  11   5      170.01      186.34     22.53 o 
   4  11   5      142.75      123.76     27.10 o 
   5  11   5      297.74      347.67     31.60 o 
   6  11   5       47.90       68.32     16.32 o 
   7  11   5      111.80      132.40     18.89 o 
   8  11   5       53.63       80.70     21.80 o 
   9  11   5        5.13       25.55     25.95 o 
  10  11   5       19.37       46.62     18.63 o 
  11  11   5        1.50       14.46     24.94 o 
 -13  12   5      107.82      135.48     28.13 o 
 -12  12   5        1.88       25.64     24.47 o 
 -11  12   5      114.09      133.28     27.85 o 
 -10  12   5      527.70      518.03     35.98 o 
  -9  12   5     1449.60     1346.42     63.40 o 
  -8  12   5      286.47      303.19     31.20 o 
  -7  12   5      867.35      808.87     35.55 o 
  -6  12   5       95.13       86.94     19.70 o 
  -5  12   5       60.22       64.00     17.15 o 
  -4  12   5       12.90       39.13     16.37 o 
  -3  12   5      541.02      554.86     20.76 o 
  -2  12   5      133.64      141.87     21.13 o 
  -1  12   5       78.92       97.17     19.02 o 
   0  12   5      419.20      442.88     23.15 o 
   1  12   5       79.80       77.51     19.08 o 
   2  12   5     1012.72      996.13     37.33 o 
   3  12   5       44.03       63.46     22.20 o 
   4  12   5     2492.00     2640.62     67.77 o 
   5  12   5      125.91      131.32     18.92 o 
   6  12   5      321.43      311.35     25.99 o 
   7  12   5        5.00       11.31     20.53 o 
   8  12   5        0.06       31.67     24.57 o 
   9  12   5       17.43       35.81     23.28 o 
  10  12   5       18.46       51.39     18.51 o 
 -12  13   5       98.44      106.13     33.77 o 
 -11  13   5        0.23       16.41     31.35 o 
 -10  13   5      351.43      358.46     29.83 o 
  -9  13   5      213.58      191.83     29.55 o 
  -8  13   5      146.02      164.24     24.91 o 
  -7  13   5        0.03       16.63     20.94 o 
  -6  13   5     1225.82     1174.90     46.69 o 
  -5  13   5      267.18      247.93     25.10 o 
  -4  13   5      334.11      330.35     24.80 o 
  -3  13   5        6.01       19.99     16.54 o 
  -2  13   5       16.92       17.24     16.31 o 
  -1  13   5       13.01       21.73     16.67 o 
   0  13   5      315.02      317.00     25.23 o 
   1  13   5      960.56      948.18     45.95 o 
   2  13   5     3370.15     3212.86    109.39 o 
   3  13   5      177.85      223.29     22.37 o 
   4  13   5     2253.10     2093.76     67.38 o 
   5  13   5      203.62      184.83     21.34 o 
   6  13   5        1.56       23.64     22.50 o 
   7  13   5      650.21      585.22     41.35 o 
   8  13   5        1.67       11.51     25.59 o 
   9  13   5       14.02       25.61     18.12 o 
  10  13   5       69.66       84.17     31.36 o 
 -11  14   5       67.02      107.61     24.89 o 
 -10  14   5      395.11      398.13     39.03 o 
  -9  14   5      450.37      412.04     29.15 o 
  -8  14   5       50.88       55.78     26.27 o 
  -7  14   5        0.20       21.87     21.62 o 
  -6  14   5      281.42      277.42     23.95 o 
  -5  14   5        5.91       19.10     18.01 o 
  -4  14   5     1343.24     1356.29     52.06 o 
  -3  14   5       30.31       40.66     16.55 o 
  -2  14   5       78.94       98.45     21.06 o 
  -1  14   5      314.33      272.11     22.99 o 
   0  14   5      189.69      168.50     22.09 o 
   1  14   5        7.50       20.54     20.94 o 
   2  14   5      348.87      370.94     38.89 o 
   3  14   5      377.83      341.69     26.55 o 
   4  14   5       30.42       42.18     27.83 o 
   5  14   5      759.42      750.64     41.41 o 
   6  14   5      129.36      115.50     22.40 o 
   7  14   5      181.07      228.13     29.72 o 
   8  14   5      375.81      362.28     28.11 o 
   9  14   5       31.26       62.11     30.89 o 
 -11  15   5        0.42       22.09     35.49 o 
 -10  15   5      111.29      121.05     35.05 o 
  -9  15   5       45.57       43.07     29.39 o 
  -8  15   5       60.86       64.04     24.98 o 
  -7  15   5       13.93       15.06     23.54 o 
  -6  15   5       27.15       43.10     21.88 o 
  -5  15   5        8.77       30.54     20.77 o 
  -4  15   5      715.54      654.98     44.50 o 
  -3  15   5      671.46      591.72     32.08 o 
  -2  15   5        7.57       20.25     23.40 o 
  -1  15   5        2.97       20.61     24.43 o 
   0  15   5      275.14      259.17     26.59 o 
   1  15   5        0.76       17.25     18.69 o 
   2  15   5      300.55      274.97     36.28 o 
   3  15   5        9.91       35.56     22.68 o 
   4  15   5      289.29      253.30     30.17 o 
   5  15   5      322.63      344.05     37.93 o 
   6  15   5        0.68       30.88     26.98 o 
   7  15   5       15.38       21.54     25.92 o 
   8  15   5        8.48       19.50     26.94 o 
 -10  16   5        4.21       27.40     33.83 o 
  -9  16   5      279.92      334.72     34.24 o 
  -8  16   5       32.97       46.98     31.82 o 
  -7  16   5      115.20      124.60     29.95 o 
  -6  16   5        7.04       42.87     26.23 o 
  -5  16   5      131.02      130.09     23.31 o 
  -4  16   5       37.91       43.88     30.98 o 
  -3  16   5      351.31      297.75     24.39 o 
  -2  16   5      411.14      384.18     26.47 o 
  -1  16   5        0.40       13.51     21.84 o 
   0  16   5      281.60      277.69     33.07 o 
   1  16   5       42.06       52.52     25.19 o 
   2  16   5      264.75      270.99     37.89 o 
   3  16   5      783.30      718.79     41.84 o 
   4  16   5      522.80      495.61     29.19 o 
   5  16   5        7.39       33.44     25.77 o 
   6  16   5       53.00       67.46     22.60 o 
   7  16   5       40.80       67.05     24.27 o 
  -9  17   5      289.33      289.86     28.34 o 
  -8  17   5       17.66       40.70     29.54 o 
  -7  17   5       28.18       58.22     30.87 o 
  -6  17   5      171.53      169.94     30.59 o 
  -5  17   5       16.20       27.76     20.11 o 
  -4  17   5       38.55       58.18     24.22 o 
  -3  17   5      258.62      205.48     25.33 o 
  -2  17   5       42.11       51.62     21.65 o 
  -1  17   5      137.67      136.88     21.18 o 
   0  17   5       13.31       32.85     32.77 o 
   1  17   5      801.93      736.32     30.88 o 
   2  17   5        1.32       35.61     33.82 o 
   3  17   5      297.93      330.93     34.04 o 
   4  17   5       89.59      115.54     28.34 o 
   5  17   5      147.26      187.45     25.00 o 
   6  17   5        3.73       25.39     30.50 o 
  -7  18   5        1.36       26.84     24.80 o 
  -6  18   5       54.46       67.42     28.19 o 
  -5  18   5       47.54       72.80     25.18 o 
  -4  18   5      311.53      371.15     20.23 o 
  -3  18   5       33.12       50.47     25.85 o 
  -2  18   5       17.20       33.18     20.63 o 
  -1  18   5      227.63      277.57     26.52 o 
   0  18   5        2.06       19.92     33.33 o 
   1  18   5      418.64      406.41     49.06 o 
   2  18   5      144.94      148.03     26.13 o 
   3  18   5        6.64       35.02     27.76 o 
   4  18   5      265.75      239.68     33.95 o 
   5  18   5        5.07       32.37     24.00 o 
  -6  19   5        2.82       27.02     33.59 o 
  -5  19   5       20.51       39.33     25.50 o 
  -4  19   5        1.24       23.30     25.66 o 
  -3  19   5        0.60       17.28     18.63 o 
  -2  19   5      100.65      107.78     28.86 o 
  -1  19   5      183.88      190.18     24.29 o 
   0  19   5       90.86      129.73     25.44 o 
   1  19   5       94.46      103.17     21.37 o 
   2  19   5       26.72       55.82     33.69 o 
   3  19   5      154.21      165.53     27.63 o 
  -2  20   5       69.74       80.03     28.55 o 
  -1  20   5      109.47      182.06     23.26 o 
   0  20   5       78.14      100.97     24.89 o 
 -16   0   6      120.97      117.54     31.59 o 
 -15   0   6        1.27       32.98     34.38 o 
 -14   0   6      716.31      650.41     42.28 o 
 -13   0   6        9.26       32.52     17.65 o 
 -12   0   6     2204.56     2179.33    100.81 o 
 -11   0   6       11.22       26.48     36.70 o 
 -10   0   6      213.91      186.76     20.91 o 
  -9   0   6      248.68      327.53     27.87 o 
  -8   0   6     3554.21     3544.72     97.10 o 
  -7   0   6     4111.43     4328.46     62.72 o 
  -6   0   6     4830.39     5252.03     73.87 o 
  -5   0   6     7012.30     7137.29     77.12 o 
  -4   0   6      152.66      183.04     19.05 o 
  -3   0   6      684.69      764.69     16.26 o 
  -2   0   6       42.01       17.65     11.15 o 
  -1   0   6     2861.35     2786.99    103.60 o 
   0   0   6    23791.71    26236.95    764.23 o 
   1   0   6     2832.66     3132.17     85.48 o 
   2   0   6        0.00       12.54     12.08 o 
   3   0   6    12244.80    11719.40    340.07 o 
   4   0   6      162.09      187.22     18.12 o 
   5   0   6     1284.50     1207.43     32.52 o 
   6   0   6      103.83       91.06     19.05 o 
   7   0   6      829.64      795.82     20.44 o 
   8   0   6      714.78      566.78     29.73 o 
   9   0   6        4.02       25.55     23.69 o 
  10   0   6      254.52      206.27     29.73 o 
  11   0   6      837.31      780.49     50.64 o 
  12   0   6       13.96       40.42     17.65 o 
  13   0   6      498.12      585.37     35.77 o 
 -15   1   6      259.70      217.70     35.52 o 
 -14   1   6      275.67      267.88     33.71 o 
 -13   1   6       19.42       39.70     29.24 o 
 -12   1   6       28.42       50.02     19.65 o 
 -11   1   6       53.23       52.10     17.19 o 
 -10   1   6      191.09      239.21     24.32 o 
  -9   1   6       99.91       96.78     13.23 o 
  -8   1   6       38.55       58.54     20.36 o 
  -7   1   6      219.25      328.22     16.85 o 
  -6   1   6     2805.63     2811.71     39.95 o 
  -5   1   6      498.00      471.33     20.37 o 
  -4   1   6       59.05      103.84     10.67 o 
  -3   1   6      548.41      503.71     21.35 o 
  -2   1   6      701.64      643.06     14.88 o 
  -1   1   6     6769.61     7669.52     87.36 o 
   0   1   6       44.94       42.90     12.57 o 
   1   1   6     3562.22     3531.44     96.51 o 
   2   1   6       67.48       66.59      9.02 o 
   3   1   6      819.89      713.28     16.42 o 
   4   1   6        7.19       17.48     11.70 o 
   5   1   6     1068.90      926.16     35.31 o 
   6   1   6        6.19       11.49      9.26 o 
   7   1   6      248.37      238.16     11.59 o 
   8   1   6       19.76       37.01     14.17 o 
   9   1   6      396.59      388.37     24.85 o 
  10   1   6      181.27      225.13     21.67 o 
  11   1   6       39.73       58.73     19.48 o 
  12   1   6      533.40      414.94     30.02 o 
  13   1   6        2.56       35.22     23.73 o 
 -15   2   6       64.35       92.74     34.85 o 
 -14   2   6       82.40      112.67     24.28 o 
 -13   2   6      117.08      126.83     25.86 o 
 -12   2   6       50.03       79.91     22.44 o 
 -11   2   6      272.10      246.50     22.99 o 
 -10   2   6      140.21      136.26     20.03 o 
  -9   2   6      163.23      177.14     21.57 o 
  -8   2   6      358.41      365.34     18.84 o 
  -7   2   6      968.46     1017.61     26.70 o 
  -6   2   6       42.35       63.00     13.28 o 
  -5   2   6      452.27      536.84     21.99 o 
  -4   2   6        6.68       14.25     11.86 o 
  -3   2   6      858.63     1024.11     11.68 o 
  -2   2   6      982.47     1012.66     26.39 o 
  -1   2   6     4941.56     5147.13     68.81 o 
   0   2   6      996.18      978.85     38.05 o 
   1   2   6      264.04      230.83     12.72 o 
   2   2   6        0.01       31.00      9.32 o 
   3   2   6      759.54      765.00     27.36 o 
   4   2   6      579.20      526.13     16.91 o 
   5   2   6      155.86      129.51     15.46 o 
   6   2   6       86.96       89.02     18.20 o 
   7   2   6      205.06      176.12     14.49 o 
   8   2   6      773.57      741.18     26.52 o 
   9   2   6      130.56      162.41     16.18 o 
  10   2   6      112.42      107.84     18.71 o 
  11   2   6      379.50      352.66     31.75 o 
  12   2   6        0.09       33.36     18.35 o 
  13   2   6        5.33       35.30     21.02 o 
 -15   3   6       17.57       54.49     25.42 o 
 -14   3   6      200.65      226.68     21.83 o 
 -13   3   6       26.53       47.44     25.44 o 
 -12   3   6       40.28       41.13     19.49 o 
 -11   3   6      731.94      726.37     32.00 o 
 -10   3   6       57.47       80.50     14.88 o 
  -9   3   6      170.85      175.38     15.24 o 
  -8   3   6      283.28      307.55     11.82 o 
  -7   3   6      459.04      454.87     19.56 o 
  -6   3   6     1851.40     1825.21     64.85 o 
  -5   3   6       69.35       89.61     13.13 o 
  -4   3   6       22.74       34.30     10.91 o 
  -3   3   6      818.86      896.27     22.07 o 
  -2   3   6      363.25      404.10     18.98 o 
  -1   3   6     5716.55     6305.40     69.50 o 
   0   3   6      654.89      735.47     24.14 o 
   1   3   6     8855.42     9252.16    231.59 o 
   2   3   6     2931.18     2923.69     82.25 o 
   3   3   6      442.92      429.56     18.62 o 
   4   3   6       36.88       23.24     11.41 o 
   5   3   6       31.00       35.93     10.39 o 
   6   3   6      214.24      230.39     14.51 o 
   7   3   6        0.19       19.33     22.95 o 
   8   3   6       28.16       53.98     14.40 o 
   9   3   6      478.53      417.58     20.92 o 
  10   3   6       24.79       31.84     15.60 o 
  11   3   6      290.20      342.21     17.91 o 
  12   3   6       89.42       96.51     15.48 o 
 -15   4   6       73.68       79.57     25.64 o 
 -14   4   6       25.32       55.58     24.10 o 
 -13   4   6      241.14      213.12     22.55 o 
 -12   4   6     1134.85      997.06     30.61 o 
 -11   4   6       26.08       48.78     20.85 o 
 -10   4   6       42.22       61.25     21.10 o 
  -9   4   6      400.93      386.93     23.48 o 
  -8   4   6      350.42      292.12     17.74 o 
  -7   4   6       88.02       81.29     15.11 o 
  -6   4   6       39.15       50.24     13.23 o 
  -5   4   6      398.98      339.98     25.40 o 
  -4   4   6     2780.67     3185.69     32.81 o 
  -3   4   6      752.69      649.84     27.07 o 
  -2   4   6     2149.87     2418.86     48.08 o 
  -1   4   6     4424.06     4334.95     69.92 o 
   0   4   6     1626.65     1976.53     53.80 o 
   1   4   6     1708.42     1781.52     41.35 o 
   2   4   6      680.68      681.06     68.76 o 
   3   4   6     1476.96     1404.09     27.22 o 
   4   4   6      790.38      735.32     22.86 o 
   5   4   6      795.97      798.44     27.50 o 
   6   4   6        2.86       39.26     15.35 o 
   7   4   6        4.39       16.50     14.78 o 
   8   4   6      942.89      942.80     27.75 o 
   9   4   6       38.13       73.82     20.69 o 
  10   4   6       58.97       61.99     16.14 o 
  11   4   6        5.10       38.91     19.15 o 
  12   4   6        6.46       19.35     21.21 o 
 -15   5   6      224.19      217.52     25.78 o 
 -14   5   6      155.94      156.33     21.35 o 
 -13   5   6      469.32      420.92     27.71 o 
 -12   5   6      180.00      177.86     22.95 o 
 -11   5   6       32.23       50.61     18.57 o 
 -10   5   6      435.97      430.83     19.83 o 
  -9   5   6        0.56       14.13     18.98 o 
  -8   5   6       15.36       21.80     14.48 o 
  -7   5   6      309.76      273.31     21.47 o 
  -6   5   6     1391.93     1349.46     31.97 o 
  -5   5   6       10.53       22.86     13.64 o 
  -4   5   6      887.51      838.94     23.36 o 
  -3   5   6      967.80      983.09     24.07 o 
  -2   5   6       38.91       79.29     13.14 o 
  -1   5   6      266.01      359.18     27.18 o 
   0   5   6      917.40      954.61     24.43 o 
   1   5   6      141.85      126.02     11.38 o 
   2   5   6      134.83      118.75     10.66 o 
   3   5   6       50.55       47.27     10.57 o 
   4   5   6     4249.94     4095.06     86.18 o 
   5   5   6      112.94      108.80     11.68 o 
   6   5   6      708.23      776.20     26.81 o 
   7   5   6       49.65       70.78     20.60 o 
   8   5   6      132.92      123.99     14.16 o 
   9   5   6      292.89      318.33     20.14 o 
  10   5   6       34.89       67.94     15.80 o 
  11   5   6        5.21       21.81     20.31 o 
  12   5   6        0.19       21.41     15.60 o 
 -15   6   6        0.02       21.24     31.15 o 
 -14   6   6      229.67      252.55     31.90 o 
 -13   6   6      270.58      300.53     26.57 o 
 -12   6   6       12.55       39.61     21.66 o 
 -11   6   6        3.20       18.81     19.86 o 
 -10   6   6       98.00       89.75     22.87 o 
  -9   6   6      423.87      464.26     24.10 o 
  -8   6   6       16.81       23.00     15.81 o 
  -7   6   6       68.60       75.01     15.07 o 
  -6   6   6      224.12      189.22     15.18 o 
  -5   6   6      766.02      692.79     22.95 o 
  -4   6   6     2507.52     2524.45     52.64 o 
  -3   6   6        2.02        9.46     13.95 o 
  -2   6   6     3742.44     3838.82     52.25 o 
  -1   6   6      145.65      136.21     19.08 o 
   0   6   6      151.03      101.41     14.78 o 
   1   6   6      617.38      623.90     17.06 o 
   2   6   6      839.81      894.08     36.37 o 
   3   6   6       40.56       64.70     14.94 o 
   4   6   6        6.28       38.68      9.44 o 
   5   6   6       58.82       90.76     15.80 o 
   6   6   6      252.93      254.39     21.18 o 
   7   6   6       88.34       95.65     14.55 o 
   8   6   6      326.03      325.96     17.75 o 
   9   6   6      293.37      356.87     23.16 o 
  10   6   6        0.07       26.65     17.30 o 
  11   6   6       28.82       31.85     17.16 o 
  12   6   6        3.04       36.28     23.46 o 
 -15   7   6        9.17       32.51     23.14 o 
 -14   7   6       23.93       41.24     21.13 o 
 -13   7   6      102.35      133.52     22.63 o 
 -12   7   6      508.28      490.94     25.34 o 
 -11   7   6      608.23      661.03     26.90 o 
 -10   7   6        3.95       11.52     25.33 o 
  -9   7   6     2388.44     2219.78     44.39 o 
  -8   7   6        9.65       14.62     16.85 o 
  -7   7   6       25.33       46.08     15.02 o 
  -6   7   6     1478.99     1276.16     38.10 o 
  -5   7   6      731.98      594.77     25.07 o 
  -4   7   6        2.62       18.27     20.32 o 
  -3   7   6       77.98       74.16     15.89 o 
  -2   7   6       25.66       13.32     12.98 o 
  -1   7   6     3512.10     3700.92     77.70 o 
   0   7   6     1215.65     1158.43     37.53 o 
   1   7   6     2041.31     1949.76     44.09 o 
   2   7   6       97.32      123.94     13.90 o 
   3   7   6      228.47      300.72     19.44 o 
   4   7   6     2633.75     2638.94     45.63 o 
   5   7   6       38.88       41.74     13.61 o 
   6   7   6      147.51      152.91     17.40 o 
   7   7   6      154.51      136.74     16.91 o 
   8   7   6        0.06        7.16     13.82 o 
   9   7   6      861.79      762.75     31.03 o 
  10   7   6      211.69      207.01     27.46 o 
  11   7   6       11.31       57.28     30.55 o 
  12   7   6       18.68       47.47     14.74 o 
 -14   8   6        0.69       20.81     35.46 o 
 -13   8   6        3.65       23.73     21.08 o 
 -12   8   6      128.96      133.25     24.32 o 
 -11   8   6       42.52       49.40     28.84 o 
 -10   8   6      190.05      197.54     18.98 o 
  -9   8   6       46.03       43.21     16.10 o 
  -8   8   6       14.80       26.68     18.43 o 
  -7   8   6      204.41      195.74     17.01 o 
  -6   8   6      948.91      895.67     23.88 o 
  -5   8   6      523.77      481.43     22.03 o 
  -4   8   6      459.19      525.31     24.20 o 
  -3   8   6      100.76       70.62     16.10 o 
  -2   8   6     4608.07     4606.69     88.37 o 
  -1   8   6     1510.77     1429.60     60.28 o 
   0   8   6       19.72       26.38     10.55 o 
   1   8   6      895.87     1046.38     51.80 o 
   2   8   6     1244.66     1303.32     36.44 o 
   3   8   6      320.31      326.85     18.58 o 
   4   8   6      244.55      324.93     22.31 o 
   5   8   6      158.90      143.70     23.74 o 
   6   8   6       63.83       92.31     23.63 o 
   7   8   6      122.23      167.11     22.49 o 
   8   8   6       35.92       22.00     16.51 o 
   9   8   6      784.81      672.76     40.89 o 
  10   8   6        7.12       17.67     15.10 o 
  11   8   6       15.96       35.63     15.73 o 
 -14   9   6      230.94      276.95     32.19 o 
 -13   9   6        5.19       33.35     29.54 o 
 -12   9   6      156.41      163.47     24.04 o 
 -11   9   6      114.98      120.47     26.52 o 
 -10   9   6       34.87       33.44     20.98 o 
  -9   9   6        5.12       14.02     23.30 o 
  -8   9   6       17.83       51.27     19.65 o 
  -7   9   6      672.84      620.66     27.85 o 
  -6   9   6      346.92      362.76     16.05 o 
  -5   9   6        0.58       18.87     14.34 o 
  -4   9   6      690.11      757.78     31.60 o 
  -3   9   6      521.89      468.12     26.94 o 
  -2   9   6      335.23      371.56     19.27 o 
  -1   9   6      239.46      213.62     19.20 o 
   0   9   6      260.82      272.86     17.75 o 
   1   9   6       97.24       93.10     18.64 o 
   2   9   6     1000.40     1006.70     32.04 o 
   3   9   6        1.93       15.27     15.25 o 
   4   9   6        1.10       16.66     17.44 o 
   5   9   6       75.15       87.14     16.86 o 
   6   9   6       40.21       88.15     18.84 o 
   7   9   6      108.23      102.12     15.25 o 
   8   9   6       34.02       47.80     21.52 o 
   9   9   6       14.60       44.61     18.47 o 
  10   9   6      189.30      211.54     23.66 o 
  11   9   6       40.52       57.83     20.36 o 
 -13  10   6       58.01       72.17     25.78 o 
 -12  10   6        3.22       32.78     24.34 o 
 -11  10   6       91.61      103.78     23.59 o 
 -10  10   6     1315.24     1224.62     42.90 o 
  -9  10   6       15.96       21.66     20.18 o 
  -8  10   6      163.59      179.40     21.84 o 
  -7  10   6      140.66      165.30     25.50 o 
  -6  10   6       50.69       62.38     19.36 o 
  -5  10   6        5.82       22.02     19.42 o 
  -4  10   6      268.84      298.97     24.94 o 
  -3  10   6      365.67      383.86     19.71 o 
  -2  10   6        4.49       22.08     17.37 o 
  -1  10   6       14.51       22.89     19.21 o 
   0  10   6      826.61      861.77     34.23 o 
   1  10   6      529.01      543.00     25.52 o 
   2  10   6      119.78      158.71     24.11 o 
   3  10   6      147.51      136.56     20.40 o 
   4  10   6       14.06       19.01     23.02 o 
   5  10   6      147.37      131.22     16.66 o 
   6  10   6       67.83       51.57     18.08 o 
   7  10   6       39.96       47.53     18.32 o 
   8  10   6       91.02      103.43     25.05 o 
   9  10   6      184.25      196.56     20.94 o 
  10  10   6        8.43       46.85     24.58 o 
  11  10   6       26.54       59.82     18.30 o 
 -13  11   6        0.43       30.98     32.83 o 
 -12  11   6        7.14       25.00     23.73 o 
 -11  11   6       96.73      118.36     23.65 o 
 -10  11   6       68.29       80.93     28.17 o 
  -9  11   6        8.88       27.72     24.47 o 
  -8  11   6      444.00      383.00     26.18 o 
  -7  11   6       58.38       51.83     22.87 o 
  -6  11   6       55.35       56.25     24.55 o 
  -5  11   6      273.35      296.89     23.10 o 
  -4  11   6       43.93       44.70     19.31 o 
  -3  11   6     1359.61     1151.86     52.00 o 
  -2  11   6      281.38      264.85     21.52 o 
  -1  11   6     1410.95     1349.42     33.99 o 
   0  11   6       52.18       72.80     19.71 o 
   1  11   6     1212.15     1212.49     45.76 o 
   2  11   6      472.58      429.94     24.47 o 
   3  11   6       12.74       19.43     20.11 o 
   4  11   6        0.48       14.98     20.77 o 
   5  11   6       14.15       34.79     20.71 o 
   6  11   6        0.30       14.18     20.34 o 
   7  11   6       85.45       92.66     23.63 o 
   8  11   6       63.56       82.21     20.48 o 
   9  11   6       64.54      112.60     20.19 o 
  10  11   6       96.52      109.20     25.79 o 
 -13  12   6        0.34       27.93     24.01 o 
 -12  12   6       11.44       38.28     19.41 o 
 -11  12   6       48.25       57.93     20.51 o 
 -10  12   6       76.24       75.91     19.71 o 
  -9  12   6        9.49       24.30     26.13 o 
  -8  12   6     1093.94      968.18     42.23 o 
  -7  12   6      192.70      192.62     26.58 o 
  -6  12   6      589.75      595.82     30.00 o 
  -5  12   6      848.74      854.15     36.17 o 
  -4  12   6      346.94      354.22     20.75 o 
  -3  12   6      509.23      532.89     26.42 o 
  -2  12   6       19.27       37.25     12.00 o 
  -1  12   6       11.70       14.76     19.60 o 
   0  12   6      711.79      680.26     33.79 o 
   1  12   6        0.02        9.97     18.92 o 
   2  12   6      533.38      524.76     35.83 o 
   3  12   6     1833.79     1610.93     59.80 o 
   4  12   6       59.12       90.77     16.76 o 
   5  12   6      135.20      130.05     19.68 o 
   6  12   6      143.31      163.06     25.98 o 
   7  12   6      597.21      543.34     38.22 o 
   8  12   6      338.04      358.74     30.06 o 
   9  12   6       45.92       56.94     32.31 o 
  10  12   6       96.92      128.45     18.47 o 
 -12  13   6       11.16       28.45     31.53 o 
 -11  13   6      186.45      178.52     29.42 o 
 -10  13   6       10.48       28.31     21.65 o 
  -9  13   6      671.99      675.00     41.88 o 
  -8  13   6       64.30       87.54     24.50 o 
  -7  13   6       10.28       23.58     22.99 o 
  -6  13   6      112.86      127.72     25.93 o 
  -5  13   6       25.84       56.36     19.84 o 
  -4  13   6       88.74       70.71     17.02 o 
  -3  13   6      360.65      383.12     16.24 o 
  -2  13   6       39.59       40.13     16.86 o 
  -1  13   6      264.80      268.16     24.72 o 
   0  13   6      161.61      158.34     20.26 o 
   1  13   6     1800.08     1740.16     62.01 o 
   2  13   6     2066.14     2052.26     69.62 o 
   3  13   6        3.58       10.27     23.77 o 
   4  13   6      214.72      204.67     22.16 o 
   5  13   6       28.57       23.05     18.37 o 
   6  13   6       79.20       83.68     31.48 o 
   7  13   6      123.68      112.25     22.43 o 
   8  13   6      167.99      184.06     31.92 o 
   9  13   6        9.04       34.48     24.39 o 
 -11  14   6       72.35       81.48     38.54 o 
 -10  14   6      120.29      146.31     25.45 o 
  -9  14   6       73.60       65.12     30.83 o 
  -8  14   6      338.73      330.48     28.31 o 
  -7  14   6        0.91       23.40     29.74 o 
  -6  14   6      237.70      213.91     26.65 o 
  -5  14   6     1914.36     1641.42     35.72 o 
  -4  14   6      166.20      177.59     19.54 o 
  -3  14   6       76.93       91.19     21.45 o 
  -2  14   6        7.98       21.78     16.71 o 
  -1  14   6       33.38       59.82     27.58 o 
   0  14   6      520.48      514.19     31.69 o 
   1  14   6      192.53      204.82     23.23 o 
   2  14   6     2238.58     2249.03    223.69 o 
   3  14   6     1264.11     1288.63     53.43 o 
   4  14   6      775.03      770.39     25.74 o 
   5  14   6        1.67       18.98     21.18 o 
   6  14   6       19.06       31.32     21.82 o 
   7  14   6        4.94       11.59     31.80 o 
   8  14   6        3.24       14.60     22.53 o 
 -10  15   6      148.17      146.12     24.55 o 
  -9  15   6      740.83      688.73     44.86 o 
  -8  15   6       73.53       91.02     25.84 o 
  -7  15   6      524.74      541.21     37.26 o 
  -6  15   6       65.33       42.65     32.49 o 
  -5  15   6      141.60      121.53     24.09 o 
  -4  15   6        9.47       36.90     19.94 o 
  -3  15   6      150.23      151.09     23.10 o 
  -2  15   6      407.10      359.14     27.58 o 
  -1  15   6        1.23       15.79     19.53 o 
   0  15   6      180.11      210.92     24.67 o 
   1  15   6      100.99      130.31     28.67 o 
   2  15   6      156.61      144.21     29.42 o 
   3  15   6     1547.51     1539.85    133.33 o 
   4  15   6      177.00      160.68     32.70 o 
   5  15   6      111.06      106.77     30.36 o 
   6  15   6       46.02       48.38     23.49 o 
   7  15   6       37.02       47.40     21.94 o 
   8  15   6       74.04       95.29     37.28 o 
  -9  16   6       30.65       43.77     38.24 o 
  -8  16   6      176.62      203.25     32.54 o 
  -7  16   6      891.95      798.54     36.37 o 
  -6  16   6      296.15      314.86     30.30 o 
  -5  16   6      320.49      282.88     22.41 o 
  -4  16   6      120.47       97.24     22.08 o 
  -3  16   6      266.58      285.78     26.19 o 
  -2  16   6        5.92       26.26     25.56 o 
  -1  16   6       12.75       20.22     24.34 o 
   0  16   6       38.80       51.40     23.42 o 
   1  16   6       18.75       34.95     23.55 o 
   2  16   6       84.63       86.48     26.37 o 
   3  16   6      112.81      158.45     26.06 o 
   4  16   6      433.97      381.76     37.28 o 
   5  16   6      542.73      489.30     29.36 o 
   6  16   6      429.75      413.62     30.42 o 
   7  16   6      141.62      137.41     32.71 o 
  -8  17   6        8.94       27.93     47.03 o 
  -7  17   6      425.06      392.20     31.03 o 
  -6  17   6      392.49      359.33     28.17 o 
  -5  17   6       79.66      105.28     23.61 o 
  -4  17   6       99.98      101.33     22.63 o 
  -3  17   6       87.13       94.29     19.58 o 
  -2  17   6       45.59       72.58     19.31 o 
  -1  17   6        2.62       30.44     18.44 o 
   0  17   6       10.94       33.56     25.70 o 
   1  17   6       42.40       61.46     22.00 o 
   2  17   6      137.88      155.78     30.55 o 
   3  17   6      382.04      373.81     34.45 o 
   4  17   6      222.57      191.87     34.26 o 
   5  17   6      334.93      307.82     31.36 o 
  -7  18   6      133.21      129.49     31.81 o 
  -6  18   6       87.24      103.69     29.13 o 
  -5  18   6       36.88       47.96     24.43 o 
  -4  18   6      163.41      161.95     25.33 o 
  -3  18   6       10.78       18.46     29.39 o 
  -2  18   6      223.40      223.58     21.83 o 
  -1  18   6       48.81       73.27     20.88 o 
   0  18   6       29.70       57.21     24.07 o 
   1  18   6      217.35      260.01     26.76 o 
   2  18   6       86.33       85.68     24.87 o 
   3  18   6      275.85      266.15     33.84 o 
   4  18   6      496.57      458.28     31.82 o 
  -5  19   6        0.43       34.91     26.27 o 
  -4  19   6       69.99       71.19     28.07 o 
  -3  19   6       98.77      112.53     31.15 o 
  -2  19   6        1.36       26.87     28.45 o 
  -1  19   6        4.79       28.69     22.29 o 
   0  19   6       95.92      125.77     23.61 o 
   1  19   6       16.65       33.95     23.89 o 
   2  19   6        3.62       25.42     27.31 o 
 -15   1   7       40.20       75.55     26.84 o 
 -14   1   7      121.58      148.26     28.73 o 
 -13   1   7      337.80      282.94     18.40 o 
 -12   1   7      346.08      284.53     25.34 o 
 -11   1   7       73.98       92.77     19.40 o 
 -10   1   7        8.08       24.96     21.10 o 
  -9   1   7      287.28      322.22     21.65 o 
  -8   1   7      123.07      133.31     14.68 o 
  -7   1   7       36.90       50.74     14.09 o 
  -6   1   7     1902.36     1944.31     51.68 o 
  -5   1   7      158.80      149.67     10.05 o 
  -4   1   7     1420.88     1327.77     27.34 o 
  -3   1   7      374.31      423.38     16.07 o 
  -2   1   7        0.40        7.67     10.97 o 
  -1   1   7     1320.53     1364.84     32.43 o 
   0   1   7      605.74      631.50     21.75 o 
   1   1   7      126.95      153.36     16.06 o 
   2   1   7      231.85      193.60     13.37 o 
   3   1   7     3198.63     3225.39     74.31 o 
   4   1   7     1843.36     1860.47     28.55 o 
   5   1   7       58.92       78.58     15.55 o 
   6   1   7      319.07      312.91     14.94 o 
   7   1   7     2219.49     2035.34     44.69 o 
   8   1   7     1404.94     1304.30     52.38 o 
   9   1   7     1095.04     1055.44     40.89 o 
  10   1   7        0.37       17.36     22.93 o 
  11   1   7        0.20       27.56     25.65 o 
  12   1   7       85.10       68.88     21.83 o 
 -15   2   7        7.97       29.74     33.67 o 
 -14   2   7       87.36       98.46     28.53 o 
 -13   2   7       75.13       90.03     27.64 o 
 -12   2   7       98.24      129.52     17.23 o 
 -11   2   7     2254.64     2096.44     56.69 o 
 -10   2   7     1011.96      963.82     35.65 o 
  -9   2   7      694.68      674.81     28.90 o 
  -8   2   7      609.41      556.19     22.57 o 
  -7   2   7     1092.37      958.08     40.23 o 
  -6   2   7      600.60      565.33     17.63 o 
  -5   2   7      192.50      176.54     10.69 o 
  -4   2   7      121.11      120.35      9.02 o 
  -3   2   7     2481.40     2711.81     50.23 o 
  -2   2   7     1862.66     1622.35     27.75 o 
  -1   2   7     3147.07     3331.87     54.99 o 
   0   2   7    10464.13    11759.31    191.20 o 
   1   2   7     2103.98     1950.64     53.16 o 
   2   2   7     3327.94     2978.82     68.76 o 
   3   2   7      302.39      263.13     17.86 o 
   4   2   7       58.68       79.54     17.08 o 
   5   2   7     4297.38     4327.23    116.27 o 
   6   2   7      258.75      301.93     27.57 o 
   7   2   7      271.22      274.31     22.64 o 
   8   2   7       57.95       84.21     16.85 o 
   9   2   7        0.26       13.27     15.29 o 
  10   2   7        1.02       18.09     17.44 o 
  11   2   7      936.13      914.24     44.40 o 
  12   2   7      105.91      120.18     27.68 o 
 -15   3   7        0.46       30.02     24.77 o 
 -14   3   7       17.39       45.66     26.64 o 
 -13   3   7        3.75       14.34     28.56 o 
 -12   3   7      245.66      256.22     28.79 o 
 -11   3   7        0.88       12.78     22.01 o 
 -10   3   7      710.65      718.51     27.64 o 
  -9   3   7      547.42      536.63     19.65 o 
  -8   3   7      471.82      530.57     22.16 o 
  -7   3   7     1640.88     1745.06     38.46 o 
  -6   3   7       35.60       50.78     12.16 o 
  -5   3   7     3338.67     3014.22    100.35 o 
  -4   3   7      703.81      737.21     22.06 o 
  -3   3   7     1507.69     1704.17     34.15 o 
  -2   3   7        0.65        3.08      8.92 o 
  -1   3   7      124.59      132.50     10.40 o 
   0   3   7      587.45      660.71     23.65 o 
   1   3   7     6928.16     6820.79    136.18 o 
   2   3   7      153.14      112.26     13.04 o 
   3   3   7      290.55      278.26     16.92 o 
   4   3   7     1798.04     1581.22     42.65 o 
   5   3   7      274.23      298.00     22.49 o 
   6   3   7       92.73       73.14     13.44 o 
   7   3   7     1902.79     1759.58     32.72 o 
   8   3   7        1.97       27.91     18.30 o 
   9   3   7      105.53      115.49     14.62 o 
  10   3   7      118.04      121.23     16.30 o 
  11   3   7      298.88      380.83     23.81 o 
  12   3   7      170.43      194.08     30.03 o 
 -15   4   7       48.42       58.44     27.83 o 
 -14   4   7      139.32      151.75     23.65 o 
 -13   4   7        4.43       18.92     21.94 o 
 -12   4   7      371.82      351.47     20.56 o 
 -11   4   7        5.84       22.76     16.74 o 
 -10   4   7       22.55       43.21     15.91 o 
  -9   4   7      183.92      210.75     19.35 o 
  -8   4   7      363.41      384.99     18.56 o 
  -7   4   7      153.77      177.90     17.44 o 
  -6   4   7     2072.65     2032.27     38.85 o 
  -5   4   7     2631.76     2775.92     52.56 o 
  -4   4   7       29.02       30.40     10.67 o 
  -3   4   7        0.34       18.45     14.29 o 
  -2   4   7      440.86      635.53     26.11 o 
  -1   4   7      424.99      409.49     22.22 o 
   0   4   7        3.14       12.04     10.34 o 
   1   4   7      169.36      129.15     13.94 o 
   2   4   7       13.32       12.33     13.63 o 
   3   4   7     1050.00     1041.67     33.24 o 
   4   4   7      936.97      902.09     32.74 o 
   5   4   7      142.21      118.41     15.10 o 
   6   4   7       34.50       48.28     18.11 o 
   7   4   7      280.88      273.57     13.10 o 
   8   4   7        3.94       19.93     14.73 o 
   9   4   7      512.01      502.14     28.76 o 
  10   4   7        7.44       22.55     16.09 o 
  11   4   7        3.04       41.73     24.94 o 
  12   4   7       47.09       75.36     25.80 o 
 -15   5   7        0.52       34.15     32.59 o 
 -14   5   7      147.23      138.15     23.21 o 
 -13   5   7        1.66       33.03     20.25 o 
 -12   5   7       74.83       81.28     25.47 o 
 -11   5   7      476.98      426.84     24.05 o 
 -10   5   7      577.09      609.54     25.19 o 
  -9   5   7       33.81       46.08     18.28 o 
  -8   5   7      954.87      889.99     27.59 o 
  -7   5   7      919.25      849.22     29.33 o 
  -6   5   7        1.97       30.49     13.57 o 
  -5   5   7      945.52      994.47     20.18 o 
  -4   5   7     6013.27     6675.74    347.27 o 
  -3   5   7     1318.32     1381.09     31.03 o 
  -2   5   7      520.37      559.41     15.76 o 
  -1   5   7      436.22      437.49     13.28 o 
   0   5   7      195.40      198.37     14.81 o 
   1   5   7      289.80      278.28     15.17 o 
   2   5   7      571.03      641.23     15.20 o 
   3   5   7       38.21       31.98     11.04 o 
   4   5   7      360.54      379.16     22.79 o 
   5   5   7      558.84      550.22     27.87 o 
   6   5   7      372.41      325.96     17.07 o 
   7   5   7        2.40       19.04     15.21 o 
   8   5   7      271.34      246.14     27.41 o 
   9   5   7       33.50       43.99     22.09 o 
  10   5   7       56.31       80.13     22.00 o 
  11   5   7      543.67      545.98     41.67 o 
  12   5   7      156.25      155.13     24.84 o 
 -15   6   7        9.20       36.56     29.69 o 
 -14   6   7        5.72       24.70     21.35 o 
 -13   6   7      109.02       96.47     23.80 o 
 -12   6   7      175.01      155.45     24.05 o 
 -11   6   7     1326.96     1256.43     38.55 o 
 -10   6   7        5.45       20.92     19.64 o 
  -9   6   7       51.81       65.37     18.39 o 
  -8   6   7      950.84      941.86     37.17 o 
  -7   6   7      244.13      256.07     20.63 o 
  -6   6   7      451.88      441.08     22.34 o 
  -5   6   7      151.35      156.03     15.96 o 
  -4   6   7     1796.47     1765.43     65.27 o 
  -3   6   7     1743.91     1653.03     36.91 o 
  -2   6   7      240.33      258.81      9.47 o 
  -1   6   7       71.16       63.80     15.46 o 
   0   6   7     1772.56     2025.04     49.01 o 
   1   6   7     1134.54     1127.43     34.82 o 
   2   6   7      115.21      149.46     20.37 o 
   3   6   7      353.71      373.52     19.75 o 
   4   6   7       86.22      103.31     13.82 o 
   5   6   7      264.80      288.14     18.69 o 
   6   6   7      328.24      336.72     25.32 o 
   7   6   7      326.50      314.80     18.28 o 
   8   6   7       91.36      107.18     22.69 o 
   9   6   7       24.07       30.36     23.00 o 
  10   6   7       49.70       57.06     22.53 o 
  11   6   7       21.79       63.68     24.47 o 
 -14   7   7       23.76       21.67     24.97 o 
 -13   7   7        3.75       48.35     21.19 o 
 -12   7   7      164.90      163.53     20.83 o 
 -11   7   7       21.83       52.91     24.57 o 
 -10   7   7      136.29      155.18     25.07 o 
  -9   7   7      125.62      144.46     18.39 o 
  -8   7   7      125.48      130.82     17.16 o 
  -7   7   7      259.11      239.42     22.41 o 
  -6   7   7        5.82       16.29     15.29 o 
  -5   7   7      826.10      795.14     28.13 o 
  -4   7   7     3316.04     3065.84     92.92 o 
  -3   7   7       14.92       17.48     13.03 o 
  -2   7   7      144.95      177.82     18.64 o 
  -1   7   7       10.60       29.48     10.58 o 
   0   7   7        3.39       25.88     12.37 o 
   1   7   7     1050.06     1056.14     28.87 o 
   2   7   7      254.77      268.99     16.07 o 
   3   7   7      766.82      777.42     31.65 o 
   4   7   7      342.55      367.16     16.24 o 
   5   7   7       11.18       29.01     16.07 o 
   6   7   7      461.68      464.97     16.25 o 
   7   7   7      140.35      140.44     16.46 o 
   8   7   7      129.54      142.76     23.46 o 
   9   7   7        1.67       24.41     25.19 o 
  10   7   7       77.73       99.17     24.65 o 
  11   7   7       31.99       46.39     24.53 o 
 -14   8   7      180.12      193.17     23.53 o 
 -13   8   7       62.56       76.63     22.82 o 
 -12   8   7      160.63      177.15     31.54 o 
 -11   8   7        5.02       14.38     24.44 o 
 -10   8   7       99.19      113.87     16.73 o 
  -9   8   7      303.71      333.37     24.43 o 
  -8   8   7      125.32      129.42     17.55 o 
  -7   8   7       21.74       38.91     14.94 o 
  -6   8   7     1163.76     1189.87     40.13 o 
  -5   8   7       43.38       43.77     17.15 o 
  -4   8   7      165.76      224.33     18.71 o 
  -3   8   7      212.36      180.91     13.41 o 
  -2   8   7       83.35       96.62     12.02 o 
  -1   8   7       89.34       64.43     13.42 o 
   0   8   7      221.25      269.51     18.38 o 
   1   8   7        2.60       10.44     16.59 o 
   2   8   7      126.74      154.50     18.59 o 
   3   8   7       46.79       45.15     13.20 o 
   4   8   7      178.12      189.40     22.88 o 
   5   8   7       25.27       41.91     25.32 o 
   6   8   7      349.20      230.91     39.72 o 
   7   8   7      182.79      174.36     16.81 o 
   8   8   7       73.03       42.90     16.62 o 
   9   8   7      151.54      181.00     39.79 o 
  10   8   7      157.58      167.60     15.41 o 
  11   8   7      100.15      120.17     17.70 o 
 -14   9   7        3.57       20.00     31.02 o 
 -13   9   7       18.16       27.67     24.22 o 
 -12   9   7       95.72      119.51     20.86 o 
 -11   9   7      105.58      137.70     20.24 o 
 -10   9   7      295.25      289.44     25.13 o 
  -9   9   7        0.74       14.87     16.75 o 
  -8   9   7      259.06      275.28     26.59 o 
  -7   9   7      353.72      288.01     27.78 o 
  -6   9   7      896.36      879.92     30.47 o 
  -5   9   7      182.43      171.69     15.27 o 
  -4   9   7       62.22       84.38     16.14 o 
  -3   9   7      426.06      450.32     23.22 o 
  -2   9   7       27.53       30.66     13.41 o 
  -1   9   7      123.99      122.05     15.64 o 
   0   9   7     1390.00     1437.81     62.90 o 
   1   9   7        5.76       17.16     20.36 o 
   2   9   7      193.42      218.72     15.15 o 
   3   9   7      509.30      554.52     14.69 o 
   4   9   7      170.19      211.92     20.70 o 
   5   9   7       55.42       82.02     14.77 o 
   6   9   7      280.99      275.17     21.67 o 
   7   9   7       19.31       30.39     18.54 o 
   8   9   7     1361.08     1336.08     44.60 o 
   9   9   7       13.42       12.27     16.02 o 
  10   9   7       52.88       82.44     23.08 o 
 -13  10   7        9.76       47.07     24.25 o 
 -12  10   7       78.05       81.83     21.08 o 
 -11  10   7       67.90       73.01     23.81 o 
 -10  10   7       11.94       30.17     29.55 o 
  -9  10   7        5.54       18.29     16.06 o 
  -8  10   7     1698.60     1478.23     45.38 o 
  -7  10   7      306.78      292.34     24.77 o 
  -6  10   7      103.54       93.02     19.44 o 
  -5  10   7        2.15        7.88     15.87 o 
  -4  10   7      265.64      235.11     23.12 o 
  -3  10   7        5.89        5.32     10.92 o 
  -2  10   7      742.01      764.11     34.56 o 
  -1  10   7      425.04      421.46     21.87 o 
   0  10   7     2822.32     2734.08     57.52 o 
   1  10   7      664.61      672.81     25.56 o 
   2  10   7       92.71       88.91     17.88 o 
   3  10   7     1890.85     1898.75     62.20 o 
   4  10   7       12.80       11.74     15.90 o 
   5  10   7      161.16      164.62     21.43 o 
   6  10   7       94.38      100.62     20.14 o 
   7  10   7      226.07      244.32     21.50 o 
   8  10   7      318.32      256.67     34.80 o 
   9  10   7      430.66      400.50     29.04 o 
  10  10   7        9.99       46.78     25.07 o 
 -13  11   7       14.25       42.12     21.65 o 
 -12  11   7      118.29      152.74     34.89 o 
 -11  11   7      164.27      178.75     26.06 o 
 -10  11   7      142.92      167.79     26.77 o 
  -9  11   7      204.03      215.01     29.33 o 
  -8  11   7      218.30      211.28     28.87 o 
  -7  11   7      184.83      178.32     23.14 o 
  -6  11   7      229.36      223.46     24.80 o 
  -5  11   7      430.44      461.90     18.05 o 
  -4  11   7       77.50      104.51     17.08 o 
  -3  11   7      314.53      304.84     15.79 o 
  -2  11   7       50.31       45.81     18.72 o 
  -1  11   7      205.87      224.44     22.65 o 
   0  11   7     2522.62     2708.91     79.26 o 
   1  11   7      283.96      283.40     16.26 o 
   2  11   7      325.79      293.08     26.37 o 
   3  11   7     1539.37     1383.37     54.53 o 
   4  11   7      129.88      124.43     18.47 o 
   5  11   7       78.36       63.87     22.77 o 
   6  11   7       91.56       96.06     18.95 o 
   7  11   7      137.33      143.42     23.79 o 
   8  11   7      259.37      226.30     27.87 o 
   9  11   7        3.33       25.64     22.88 o 
  10  11   7        1.30       26.19     22.66 o 
 -12  12   7      158.77      188.98     24.41 o 
 -11  12   7      121.69      137.33     29.76 o 
 -10  12   7      102.34      100.34     22.23 o 
  -9  12   7      690.11      651.42     36.30 o 
  -8  12   7      173.17      204.30     24.14 o 
  -7  12   7      171.40      192.19     33.57 o 
  -6  12   7        8.60       20.44     17.96 o 
  -5  12   7      280.79      277.17     18.22 o 
  -4  12   7      102.46       98.26     16.40 o 
  -3  12   7      347.56      327.06     20.86 o 
  -2  12   7        8.93       21.88     20.63 o 
  -1  12   7      121.72      121.60     17.86 o 
   0  12   7      116.07      149.21     29.00 o 
   1  12   7      668.59      665.50     39.75 o 
   2  12   7       38.14       57.36     22.43 o 
   3  12   7     1098.93     1108.75     37.84 o 
   4  12   7      280.87      272.65     30.46 o 
   5  12   7      210.18      178.33     20.37 o 
   6  12   7        2.85       22.58     26.34 o 
   7  12   7       41.24       32.03     18.82 o 
   8  12   7       33.74       56.46     25.09 o 
   9  12   7        8.91       32.03     29.75 o 
 -12  13   7      264.62      276.29     30.55 o 
 -11  13   7      255.74      242.03     29.68 o 
 -10  13   7      164.12      180.82     30.59 o 
  -9  13   7      587.42      580.02     41.58 o 
  -8  13   7      408.65      427.93     36.28 o 
  -7  13   7       54.99       79.24     22.43 o 
  -6  13   7     1285.67     1172.14     24.58 o 
  -5  13   7      133.74      145.58     19.40 o 
  -4  13   7     1190.70     1184.42     55.13 o 
  -3  13   7       26.71       37.59     19.36 o 
  -2  13   7      176.58      165.91     18.52 o 
  -1  13   7       16.31       18.94     17.37 o 
   0  13   7      409.54      387.19     33.43 o 
   1  13   7       37.67       49.83     19.96 o 
   2  13   7      779.30      755.74     41.77 o 
   3  13   7       78.83       58.53     29.22 o 
   4  13   7       62.84       61.14     26.84 o 
   5  13   7      216.42      164.40     28.67 o 
   6  13   7        1.27       10.30     22.64 o 
   7  13   7      106.03      148.88     21.96 o 
   8  13   7      110.70      134.68     23.32 o 
 -11  14   7      279.09      282.34     45.99 o 
 -10  14   7      173.82      146.70     29.70 o 
  -9  14   7       10.68       28.19     25.79 o 
  -8  14   7      189.39      198.67     28.90 o 
  -7  14   7        1.90        9.51     25.13 o 
  -6  14   7       42.88       42.95     21.24 o 
  -5  14   7        7.89       40.09     18.51 o 
  -4  14   7      326.57      342.00     28.20 o 
  -3  14   7      258.74      278.00     20.13 o 
  -2  14   7       68.70       89.38     14.80 o 
  -1  14   7        4.24       27.69     23.98 o 
   0  14   7      614.22      574.75     58.70 o 
   1  14   7      240.78      280.14     28.26 o 
   2  14   7        3.83       44.62     24.92 o 
   3  14   7      432.45      417.14     39.86 o 
   4  14   7        1.19       31.58     19.70 o 
   5  14   7       34.91       46.04     28.62 o 
   6  14   7       23.23       40.46     19.91 o 
   7  14   7       14.68       47.49     22.97 o 
   8  14   7       20.57       55.60     23.46 o 
 -10  15   7       24.25       51.19     32.22 o 
  -9  15   7        9.07       33.78     24.94 o 
  -8  15   7       57.85       71.54     24.89 o 
  -7  15   7       15.42       31.79     18.96 o 
  -6  15   7      162.11      129.92     26.29 o 
  -5  15   7        0.40       16.38     18.98 o 
  -4  15   7      129.35      136.46     25.56 o 
  -3  15   7       22.91       38.26     19.04 o 
  -2  15   7     1402.62     1355.06     25.08 o 
  -1  15   7      390.84      397.14     31.64 o 
   0  15   7      369.32      352.71     29.42 o 
   1  15   7      336.29      324.54     30.68 o 
   2  15   7        0.45       22.27     30.11 o 
   3  15   7      493.83      491.30     40.40 o 
   4  15   7        7.29       39.23     24.47 o 
   5  15   7      559.62      541.40     32.02 o 
   6  15   7      101.66      125.43     37.15 o 
   7  15   7        0.14       44.95     24.32 o 
  -9  16   7       20.98       45.60     28.88 o 
  -8  16   7      146.94      124.93     27.90 o 
  -7  16   7       92.01      104.40     24.91 o 
  -6  16   7        0.00       22.45     18.12 o 
  -5  16   7       68.91       85.48     21.87 o 
  -4  16   7       70.35       76.66     25.90 o 
  -3  16   7        0.04       14.29     24.91 o 
  -2  16   7      496.74      518.01     35.91 o 
  -1  16   7       82.48      102.02     25.56 o 
   0  16   7      145.69      169.15     24.94 o 
   1  16   7      401.50      427.00     33.09 o 
   2  16   7       14.79       29.12     26.01 o 
   3  16   7      234.06      207.15     24.72 o 
   4  16   7      144.31      124.87     32.40 o 
   5  16   7       54.46       84.65     27.69 o 
   6  16   7       47.16       78.11     26.01 o 
  -8  17   7       15.04       34.23     23.40 o 
  -7  17   7      170.82      207.24     26.22 o 
  -6  17   7      101.48      133.18     27.26 o 
  -5  17   7        5.62       33.57     28.57 o 
  -4  17   7      230.35      312.95     28.49 o 
  -3  17   7      173.48      178.50     30.83 o 
  -2  17   7       26.33       36.12     21.88 o 
  -1  17   7        1.48       22.49     26.79 o 
   0  17   7       20.62       23.17     26.92 o 
   1  17   7      823.98      798.02     26.49 o 
   2  17   7      334.29      341.61     36.96 o 
   3  17   7       46.54       87.53     28.97 o 
   4  17   7        1.01       34.16     30.54 o 
   5  17   7       72.55       66.28     29.47 o 
  -6  18   7       16.94       43.71     30.14 o 
  -5  18   7      237.28      254.36     38.71 o 
  -4  18   7        9.66       16.61     22.07 o 
  -3  18   7        1.32       25.50     21.76 o 
  -2  18   7       10.01       22.38     34.05 o 
  -1  18   7       30.44       56.18     28.79 o 
   0  18   7       27.96       38.06     28.34 o 
   1  18   7       54.72       66.01     23.88 o 
   2  18   7       52.57       83.24     24.80 o 
   3  18   7       27.75       65.00     26.75 o 
  -4  19   7       51.65       55.83     40.46 o 
  -3  19   7        7.69       20.35     20.25 o 
  -2  19   7        0.02       10.95     25.94 o 
  -1  19   7      109.75      118.50     27.13 o 
   0  19   7       44.55       88.46     25.33 o 
 -15   0   8       67.53       97.56     35.77 o 
 -14   0   8       52.65       64.58     36.70 o 
 -13   0   8      321.32      240.19     30.20 o 
 -12   0   8      214.51      183.97     39.02 o 
 -11   0   8      126.95       99.88     38.10 o 
 -10   0   8      404.53      436.24     39.49 o 
  -9   0   8      585.32      498.03     39.95 o 
  -8   0   8       16.03       31.13     15.80 o 
  -7   0   8       85.52      114.75     22.30 o 
  -6   0   8      229.73      306.62     34.84 o 
  -5   0   8     3159.55     3373.29     41.35 o 
  -4   0   8     1063.85     1130.31     63.18 o 
  -3   0   8      166.93      128.69      8.83 o 
  -2   0   8     5545.02     6201.63    192.33 o 
  -1   0   8      875.53     1013.24     26.95 o 
   0   0   8       95.18       35.77     16.72 o 
   1   0   8     2961.43     2684.79     62.25 o 
   2   0   8      153.10      158.89     13.94 o 
   3   0   8     1451.75     1350.06     21.37 o 
   4   0   8     2254.22     2082.70     51.10 o 
   5   0   8      460.31      430.66     29.73 o 
   6   0   8     5716.75     5392.34    131.94 o 
   7   0   8      963.77      915.68     62.72 o 
   8   0   8       42.32       20.44     39.95 o 
   9   0   8     1483.87     1539.61     23.69 o 
  10   0   8      101.37      124.97     36.70 o 
  11   0   8      115.77      130.08     46.92 o 
 -15   1   8       33.30       33.36     31.80 o 
 -14   1   8      330.18      333.08     24.79 o 
 -13   1   8       58.30       76.78     28.12 o 
 -12   1   8      369.43      315.64     23.12 o 
 -11   1   8      342.29      318.49     29.31 o 
 -10   1   8      348.51      318.50     21.39 o 
  -9   1   8        6.73       18.15     14.94 o 
  -8   1   8        1.28       21.33     15.12 o 
  -7   1   8       38.69       30.81     12.29 o 
  -6   1   8        5.63       11.96     13.14 o 
  -5   1   8       73.89      100.42     12.78 o 
  -4   1   8      278.36      276.40     10.47 o 
  -3   1   8     1892.24     1808.75     31.82 o 
  -2   1   8      831.37      859.99     23.48 o 
  -1   1   8       54.49       70.49     11.33 o 
   0   1   8      734.28      771.63     15.60 o 
   1   1   8      195.35      150.96     13.80 o 
   2   1   8     1750.20     1793.34     42.52 o 
   3   1   8       59.69       69.96      9.93 o 
   4   1   8      353.10      375.97     14.18 o 
   5   1   8      665.66      641.44     34.38 o 
   6   1   8       67.71       72.59     19.70 o 
   7   1   8     1483.22     1381.90     32.83 o 
   8   1   8        3.58       26.14     18.30 o 
   9   1   8        0.38       19.88     12.70 o 
  10   1   8      137.90      153.08     32.14 o 
  11   1   8       33.02       65.74     25.93 o 
 -15   2   8       45.49       80.36     27.59 o 
 -14   2   8        1.07       29.19     25.24 o 
 -13   2   8        3.83       14.62     21.62 o 
 -12   2   8      109.03      117.99     21.57 o 
 -11   2   8        0.85       19.80     20.98 o 
 -10   2   8      177.24      190.90     21.54 o 
  -9   2   8        2.81        2.95     17.60 o 
  -8   2   8       68.76       72.23     16.42 o 
  -7   2   8      108.17       89.55     13.63 o 
  -6   2   8      254.76      176.49     12.10 o 
  -5   2   8        5.39       27.58     11.70 o 
  -4   2   8       71.62       75.65     11.99 o 
  -3   2   8      147.65      113.92     11.33 o 
  -2   2   8     3010.23     2953.54     77.80 o 
  -1   2   8      298.19      262.77     13.36 o 
   0   2   8     1508.96     1519.80     33.77 o 
   1   2   8      746.45      634.73     22.64 o 
   2   2   8       82.07       72.22     12.54 o 
   3   2   8      341.19      373.79     18.55 o 
   4   2   8      816.32      881.32     28.76 o 
   5   2   8      313.76      338.76     19.16 o 
   6   2   8      475.84      454.08     29.15 o 
   7   2   8      198.86      191.23     22.08 o 
   8   2   8       26.52       36.77     23.41 o 
   9   2   8       17.36       36.98     23.32 o 
  10   2   8      289.90      283.09     17.89 o 
  11   2   8       32.46       52.98     24.76 o 
 -15   3   8       14.63       46.65     28.96 o 
 -14   3   8       13.77       42.71     28.01 o 
 -13   3   8        1.46       31.72     24.20 o 
 -12   3   8      431.56      397.43     25.87 o 
 -11   3   8      247.60      226.48     23.26 o 
 -10   3   8       71.39       84.79     17.78 o 
  -9   3   8       55.57       63.71     17.97 o 
  -8   3   8      437.11      444.10     20.69 o 
  -7   3   8     2779.14     2766.14     77.03 o 
  -6   3   8       25.13       45.93     16.39 o 
  -5   3   8       30.82       42.71     12.82 o 
  -4   3   8      142.98      158.16     16.60 o 
  -3   3   8     1204.94     1237.24     34.73 o 
  -2   3   8     1235.29     1250.88     45.30 o 
  -1   3   8     1244.99     1410.51     50.87 o 
   0   3   8        1.29        7.53     12.57 o 
   1   3   8       84.04       73.53      8.85 o 
   2   3   8        4.64        8.12     12.70 o 
   3   3   8      723.94      617.38     79.67 o 
   4   3   8       71.34       77.26     19.11 o 
   5   3   8      255.08      259.69     20.88 o 
   6   3   8     1154.81     1191.79     47.62 o 
   7   3   8      142.94      126.33     15.10 o 
   8   3   8        0.52       23.09     17.74 o 
   9   3   8       10.43       13.52     20.69 o 
  10   3   8       49.08       42.89     17.43 o 
  11   3   8       15.79       18.75     19.90 o 
 -15   4   8        4.37       38.27     28.35 o 
 -14   4   8      618.78      562.52     31.20 o 
 -13   4   8      179.48      171.74     24.47 o 
 -12   4   8       67.59       91.79     21.76 o 
 -11   4   8      244.76      225.03     24.09 o 
 -10   4   8      259.53      256.30     18.13 o 
  -9   4   8     1445.23     1442.13     39.96 o 
  -8   4   8      151.23      169.45     21.18 o 
  -7   4   8     1278.28     1287.36     66.90 o 
  -6   4   8      624.92      557.91     24.53 o 
  -5   4   8        1.84       10.99     12.05 o 
  -4   4   8       28.34       72.57     15.40 o 
  -3   4   8       94.30      112.48     12.94 o 
  -2   4   8      121.81      100.62     14.74 o 
  -1   4   8        2.70       13.73     11.83 o 
   0   4   8     1916.64     1891.84     47.36 o 
   1   4   8      249.79      300.73     14.94 o 
   2   4   8      389.32      322.16     32.29 o 
   3   4   8      398.84      428.47     28.57 o 
   4   4   8        4.96       12.08     16.01 o 
   5   4   8      244.46      206.51     16.67 o 
   6   4   8       21.77       29.29     19.08 o 
   7   4   8      219.59      203.75     23.45 o 
   8   4   8       25.58       36.26     19.91 o 
   9   4   8        1.93       14.88     19.00 o 
  10   4   8       70.22       79.83     24.86 o 
  11   4   8       58.20       86.16     25.01 o 
 -15   5   8      155.78      193.09     27.59 o 
 -14   5   8      101.44      127.53     28.67 o 
 -13   5   8       67.56       95.42     26.71 o 
 -12   5   8      885.82      781.04     31.24 o 
 -11   5   8      468.08      460.27     20.67 o 
 -10   5   8      218.19      223.48     20.63 o 
  -9   5   8       17.59       23.30     14.40 o 
  -8   5   8      124.46      138.91     23.29 o 
  -7   5   8        3.76       11.58     17.13 o 
  -6   5   8       50.54       60.91     16.26 o 
  -5   5   8      365.85      401.21     27.48 o 
  -4   5   8     2058.11     2189.31     67.60 o 
  -3   5   8      212.32      236.30     14.85 o 
  -2   5   8      277.70      274.04     14.39 o 
  -1   5   8      293.25      237.86     19.25 o 
   0   5   8     1566.17     1736.95     60.71 o 
   1   5   8      929.96      939.75     22.40 o 
   2   5   8      213.77      214.31     10.60 o 
   3   5   8      182.87      172.03     13.99 o 
   4   5   8     2464.74     2379.03     50.52 o 
   5   5   8      807.84      795.98     26.90 o 
   6   5   8      340.05      312.20     21.75 o 
   7   5   8     1100.26      990.22     48.74 o 
   8   5   8        6.10       16.26     19.96 o 
   9   5   8        4.23       16.26     15.21 o 
  10   5   8      105.89       94.39     17.57 o 
  11   5   8       13.13       29.94     17.96 o 
 -14   6   8      554.90      665.40     28.84 o 
 -13   6   8        0.38       19.70     32.31 o 
 -12   6   8       83.40       76.03     26.01 o 
 -11   6   8        9.22       24.84     24.20 o 
 -10   6   8      291.18      299.48     22.74 o 
  -9   6   8       33.34       35.58     16.34 o 
  -8   6   8       45.96       52.08     16.34 o 
  -7   6   8     2721.10     2663.38     50.68 o 
  -6   6   8     3315.04     3419.67     87.11 o 
  -5   6   8       83.73      110.18     12.73 o 
  -4   6   8      148.67      185.84     13.13 o 
  -3   6   8      361.41      347.54     21.13 o 
  -2   6   8      626.83      664.60     20.07 o 
  -1   6   8     1363.55     1291.52     25.34 o 
   0   6   8      772.85      852.50     29.05 o 
   1   6   8       53.89       34.18     13.94 o 
   2   6   8     1365.12     1402.21     33.11 o 
   3   6   8      660.26      638.13     35.03 o 
   4   6   8      307.08      287.04     16.60 o 
   5   6   8      108.39       97.50     16.76 o 
   6   6   8      274.38      249.93     20.04 o 
   7   6   8      113.06      146.55     28.90 o 
   8   6   8       10.67       28.41     21.16 o 
   9   6   8        0.10       18.60     17.27 o 
  10   6   8       81.99      109.81     16.99 o 
  11   6   8       57.29       82.20     23.94 o 
 -14   7   8       13.23       34.38     26.89 o 
 -13   7   8       33.14       62.88     28.11 o 
 -12   7   8       40.59       60.85     25.26 o 
 -11   7   8      135.40      156.72     29.19 o 
 -10   7   8        9.94       16.46     17.16 o 
  -9   7   8     2345.14     2253.18     43.58 o 
  -8   7   8      862.04      792.73     21.80 o 
  -7   7   8      860.93      881.16     19.20 o 
  -6   7   8      287.52      277.18     30.69 o 
  -5   7   8      443.08      367.00     18.72 o 
  -4   7   8      218.18      207.89     32.68 o 
  -3   7   8      402.49      395.74     21.61 o 
  -2   7   8      803.38      898.96     29.29 o 
  -1   7   8        2.10       16.23     15.25 o 
   0   7   8        3.06       11.40     14.28 o 
   1   7   8       90.70       97.29     13.89 o 
   2   7   8      860.35      939.34     23.88 o 
   3   7   8      296.03      330.41     19.16 o 
   4   7   8     1125.82     1090.02     52.96 o 
   5   7   8       46.45       39.79     21.32 o 
   6   7   8       53.41       57.52     15.76 o 
   7   7   8      391.77      357.43     24.97 o 
   8   7   8       38.02       62.41     24.20 o 
   9   7   8      362.91      303.67     35.18 o 
  10   7   8      117.25      134.61     19.48 o 
 -14   8   8       18.81       42.38     30.54 o 
 -13   8   8       78.93      114.33     19.16 o 
 -12   8   8       87.31      111.15     22.07 o 
 -11   8   8      392.57      385.03     29.87 o 
 -10   8   8      509.47      522.40     24.14 o 
  -9   8   8      533.80      505.56     30.78 o 
  -8   8   8     1865.76     1676.80     37.07 o 
  -7   8   8        7.36       37.90     21.16 o 
  -6   8   8       20.62       37.81     21.66 o 
  -5   8   8      149.89      109.38     18.43 o 
  -4   8   8      485.20      453.84     20.30 o 
  -3   8   8        8.02       20.36     17.06 o 
  -2   8   8        0.46       16.90     13.30 o 
  -1   8   8      433.09      408.73     16.44 o 
   0   8   8      752.39      712.65     25.95 o 
   1   8   8       70.73       91.34     12.46 o 
   2   8   8      220.42      257.65     22.33 o 
   3   8   8      931.94      921.73     41.11 o 
   4   8   8      358.19      315.18     24.73 o 
   5   8   8       52.09       52.54     23.51 o 
   6   8   8       68.06       63.83     20.70 o 
   7   8   8      223.28      244.84     29.36 o 
   8   8   8       27.03       49.31     20.07 o 
   9   8   8        4.34       19.83     23.14 o 
  10   8   8        8.11       14.98     21.84 o 
 -14   9   8        0.01       25.51     26.45 o 
 -13   9   8      113.11      117.27     23.11 o 
 -12   9   8        0.53       34.56     29.29 o 
 -11   9   8       48.12       56.13     29.57 o 
 -10   9   8      453.78      462.38     31.94 o 
  -9   9   8      671.14      619.39     21.36 o 
  -8   9   8      883.21      873.16     22.32 o 
  -7   9   8        2.08       17.47     19.30 o 
  -6   9   8      631.87      649.63     46.23 o 
  -5   9   8        9.77       15.03     21.28 o 
  -4   9   8      832.07      860.39     36.16 o 
  -3   9   8       51.55       67.53     16.40 o 
  -2   9   8        6.83        9.96     13.73 o 
  -1   9   8       28.89       48.48     17.51 o 
   0   9   8      631.05      644.22     30.03 o 
   1   9   8       35.07       38.30     15.36 o 
   2   9   8      899.20      895.32     49.71 o 
   3   9   8       17.57       44.22     23.10 o 
   4   9   8       14.45       30.47     20.20 o 
   5   9   8        0.03        9.01     21.29 o 
   6   9   8      746.50      740.93     34.75 o 
   7   9   8      163.64      179.03     19.11 o 
   8   9   8       12.86       38.50     22.99 o 
   9   9   8      148.00      174.96     26.01 o 
  10   9   8       65.61       86.07     20.69 o 
 -13  10   8       10.67       43.98     28.20 o 
 -12  10   8      593.16      547.90     28.07 o 
 -11  10   8        0.00       11.35     22.16 o 
 -10  10   8        1.65       21.81     27.24 o 
  -9  10   8       61.32       67.99     30.36 o 
  -8  10   8      575.34      556.81     42.52 o 
  -7  10   8      291.86      313.43     28.67 o 
  -6  10   8      655.13      649.02     42.97 o 
  -5  10   8      647.48      633.49     27.00 o 
  -4  10   8       32.35       38.55     21.35 o 
  -3  10   8       81.43       83.05     16.39 o 
  -2  10   8      119.19      125.62     17.64 o 
  -1  10   8       69.77       77.99     19.16 o 
   0  10   8      203.42      196.43     17.52 o 
   1  10   8       68.31       90.47     14.48 o 
   2  10   8       19.37       23.28     22.77 o 
   3  10   8      273.14      275.19     20.20 o 
   4  10   8       35.18       50.10     22.16 o 
   5  10   8     1255.68     1201.61     57.84 o 
   6  10   8      335.84      339.32     26.84 o 
   7  10   8        4.65       20.47     12.57 o 
   8  10   8        5.89       51.81     25.54 o 
   9  10   8       43.29       87.12     23.07 o 
 -13  11   8        2.46       28.02     29.48 o 
 -12  11   8      527.13      545.89     29.23 o 
 -11  11   8       34.47       34.50     27.33 o 
 -10  11   8        7.92       25.41     26.22 o 
  -9  11   8       59.02       73.75     18.92 o 
  -8  11   8      318.34      296.64     29.22 o 
  -7  11   8      405.90      392.63     24.39 o 
  -6  11   8      125.71      103.39     25.52 o 
  -5  11   8      222.22      205.46     31.37 o 
  -4  11   8      164.37      161.62     19.99 o 
  -3  11   8     1203.25     1153.65     36.90 o 
  -2  11   8      161.47      191.67     17.55 o 
  -1  11   8     2386.30     2365.85     52.13 o 
   0  11   8      168.67      137.98     27.25 o 
   1  11   8        0.13       10.57     21.14 o 
   2  11   8     1531.33     1553.54    125.67 o 
   3  11   8      271.74      283.62     21.84 o 
   4  11   8      613.06      556.87     20.80 o 
   5  11   8      332.02      256.25     24.43 o 
   6  11   8      679.05      769.06    117.07 o 
   7  11   8       20.47       34.02     24.58 o 
   8  11   8      289.44      336.05     22.95 o 
   9  11   8      239.85      260.10     22.50 o 
 -12  12   8      219.43      248.99     45.24 o 
 -11  12   8        0.72       26.52     23.83 o 
 -10  12   8        1.42       34.01     34.70 o 
  -9  12   8      274.18      285.76     37.77 o 
  -8  12   8        0.98       16.47     20.63 o 
  -7  12   8      175.45      171.74     23.30 o 
  -6  12   8       13.77       14.89     23.65 o 
  -5  12   8      190.31      190.88     28.07 o 
  -4  12   8      123.66       91.39     25.60 o 
  -3  12   8      141.26      129.71     25.67 o 
  -2  12   8       13.44       28.76     18.33 o 
  -1  12   8      849.84      816.19     28.85 o 
   0  12   8        0.15       12.58     17.92 o 
   1  12   8      221.31      244.51     23.08 o 
   2  12   8       47.32       69.23     24.77 o 
   3  12   8       27.98       48.11     35.51 o 
   4  12   8      948.69      960.23     38.51 o 
   5  12   8       78.77       74.89     21.72 o 
   6  12   8      284.45      261.15     33.76 o 
   7  12   8      157.07      222.14     22.16 o 
   8  12   8        0.94       32.43     27.53 o 
 -11  13   8      263.03      310.54     30.62 o 
 -10  13   8       24.50       29.63     30.98 o 
  -9  13   8        1.44       22.00     28.75 o 
  -8  13   8        1.09       19.98     20.24 o 
  -7  13   8      272.25      278.58     25.94 o 
  -6  13   8       10.12       40.51     20.84 o 
  -5  13   8       17.11       28.94     19.84 o 
  -4  13   8       72.52       98.40     16.57 o 
  -3  13   8      255.08      194.39     26.32 o 
  -2  13   8      119.62      128.36     16.19 o 
  -1  13   8      371.35      388.79     22.95 o 
   0  13   8       60.89      101.88     22.93 o 
   1  13   8      463.04      463.42     27.67 o 
   2  13   8       19.80       33.15     20.17 o 
   3  13   8      383.69      393.37     36.05 o 
   4  13   8       48.02       65.42     25.38 o 
   5  13   8      353.68      413.10     40.08 o 
   6  13   8        1.18        6.47     36.93 o 
   7  13   8        5.45       24.46     27.64 o 
   8  13   8      255.92      288.49     24.20 o 
 -11  14   8      265.83      311.65     29.22 o 
 -10  14   8      164.90      155.69     28.34 o 
  -9  14   8        4.74       23.55     32.33 o 
  -8  14   8       75.50       76.55     23.26 o 
  -7  14   8        0.07       11.35     24.32 o 
  -6  14   8      447.29      443.73     30.06 o 
  -5  14   8      175.24      196.08     20.79 o 
  -4  14   8       15.55       46.50     22.50 o 
  -3  14   8       46.78       33.68     21.35 o 
  -2  14   8       11.62       26.40     22.60 o 
  -1  14   8       12.90       33.80     22.82 o 
   0  14   8      118.69      113.45     23.15 o 
   1  14   8       48.34       58.30     24.97 o 
   2  14   8        0.41       18.23     29.24 o 
   3  14   8       30.67       73.81     23.31 o 
   4  14   8        9.62       28.08     29.39 o 
   5  14   8        0.02       29.43     23.45 o 
   6  14   8        4.98       24.21     30.83 o 
   7  14   8       35.72       69.81     17.02 o 
 -10  15   8       19.33       21.34     32.20 o 
  -9  15   8        0.03       25.62     29.70 o 
  -8  15   8        6.35       38.49     22.30 o 
  -7  15   8      253.02      267.41     28.35 o 
  -6  15   8      191.06      205.82     24.55 o 
  -5  15   8      174.70      159.75     22.22 o 
  -4  15   8       13.88       32.49     19.82 o 
  -3  15   8      218.26      211.88     21.32 o 
  -2  15   8      197.04      249.27     38.63 o 
  -1  15   8      742.46      728.41     35.44 o 
   0  15   8       65.08       79.98     27.05 o 
   1  15   8       72.46       68.07     21.32 o 
   2  15   8      209.54      224.21     21.84 o 
   3  15   8        0.06       26.04     29.40 o 
   4  15   8       20.32       61.45     23.85 o 
   5  15   8      444.51      435.93     31.02 o 
   6  15   8        0.60       27.60     26.06 o 
  -9  16   8       15.16       33.05     29.22 o 
  -8  16   8       38.42       43.34     28.57 o 
  -7  16   8      107.96       96.42     28.22 o 
  -6  16   8      107.55      109.60     29.12 o 
  -5  16   8      207.69      192.93     19.84 o 
  -4  16   8       18.66       35.87     17.78 o 
  -3  16   8        2.44       15.84     24.15 o 
  -2  16   8       54.99       64.23     18.51 o 
  -1  16   8       47.96       53.11     17.91 o 
   0  16   8      149.35      196.39     40.57 o 
   1  16   8      152.07      142.34     23.80 o 
   2  16   8        9.20       34.52     25.69 o 
   3  16   8       47.53       63.30     24.22 o 
   4  16   8       63.59       85.40     31.48 o 
   5  16   8       85.96      123.39     27.31 o 
  -7  17   8      320.94      388.05     30.61 o 
  -6  17   8        0.01       23.17     25.14 o 
  -5  17   8      463.39      406.62     43.19 o 
  -4  17   8       26.63       65.93     30.53 o 
  -3  17   8      297.77      279.10     26.98 o 
  -2  17   8       26.06       33.03     17.83 o 
  -1  17   8      139.13      136.35     26.24 o 
   0  17   8       18.45       47.13     30.68 o 
   1  17   8       77.15       85.46     24.57 o 
   2  17   8        0.63       41.22     28.90 o 
   3  17   8        4.26       31.96     28.44 o 
  -5  18   8       40.08       50.91     26.18 o 
  -4  18   8       69.19       75.12     27.53 o 
  -3  18   8      121.17      132.69     26.81 o 
  -2  18   8        1.19       24.22     21.74 o 
  -1  18   8        0.04       30.70     36.72 o 
   0  18   8      176.03      180.92     24.89 o 
   1  18   8       90.94      122.66     22.74 o 
 -15   1   9      153.48      188.79     32.82 o 
 -14   1   9       28.80       52.93     31.13 o 
 -13   1   9      345.95      357.06     27.79 o 
 -12   1   9      161.31      131.56     23.90 o 
 -11   1   9       39.51       71.72     22.41 o 
 -10   1   9     1567.79     1417.85     43.99 o 
  -9   1   9     1019.64      990.96     43.22 o 
  -8   1   9      605.91      571.17     28.05 o 
  -7   1   9       50.93       65.26     20.19 o 
  -6   1   9       18.83       19.83     12.43 o 
  -5   1   9        0.14       10.89     15.46 o 
  -4   1   9     1552.82     1710.19     39.81 o 
  -3   1   9      838.88      849.17     23.15 o 
  -2   1   9     3856.86     4284.49    102.73 o 
  -1   1   9      390.54      344.46     17.24 o 
   0   1   9      235.53      224.83     16.85 o 
   1   1   9      227.08      208.55     11.77 o 
   2   1   9     1350.39     1284.53     45.76 o 
   3   1   9       57.91       83.10      9.88 o 
   4   1   9      668.15      721.00     14.83 o 
   5   1   9     1667.09     1455.36     56.79 o 
   6   1   9     1910.04     1818.26     50.00 o 
   7   1   9     1565.76     1530.59     54.20 o 
   8   1   9        0.09       15.89     18.36 o 
   9   1   9       17.43       29.33     20.25 o 
  10   1   9       29.19       40.03     20.50 o 
  11   1   9       56.04       77.09     34.40 o 
 -15   2   9       46.91       81.84     30.71 o 
 -14   2   9        8.86       33.01     25.24 o 
 -13   2   9        7.92       29.70     27.63 o 
 -12   2   9     1098.19      979.84     34.03 o 
 -11   2   9       56.92       91.06     20.94 o 
 -10   2   9       35.71       58.62     30.23 o 
  -9   2   9      146.41      153.58     21.35 o 
  -8   2   9      533.87      528.59     26.55 o 
  -7   2   9        1.88       14.73     20.75 o 
  -6   2   9     1419.34     1547.56     37.80 o 
  -5   2   9        0.03       16.39     11.83 o 
  -4   2   9       96.29      125.83     10.48 o 
  -3   2   9       81.58       92.28     16.47 o 
  -2   2   9        6.24       10.04      8.85 o 
  -1   2   9      566.54      570.99     19.63 o 
   0   2   9      193.48      171.65     12.94 o 
   1   2   9        5.67       30.72     12.84 o 
   2   2   9     1450.24     1468.26     30.49 o 
   3   2   9       88.42      132.17     18.59 o 
   4   2   9     2497.29     2369.64     43.15 o 
   5   2   9      563.79      530.42     31.69 o 
   6   2   9       59.06       95.52     19.84 o 
   7   2   9        0.05       19.20     20.48 o 
   8   2   9       74.16       63.92     19.42 o 
   9   2   9      221.54      207.03     25.12 o 
  10   2   9      149.22      148.92     15.53 o 
  11   2   9      140.90      154.14     17.49 o 
 -15   3   9       13.20       36.65     28.00 o 
 -14   3   9      969.27      896.90     31.70 o 
 -13   3   9       16.80       41.24     22.87 o 
 -12   3   9      633.22      580.50     25.32 o 
 -11   3   9        0.05       30.27     19.40 o 
 -10   3   9       32.60       30.19     16.60 o 
  -9   3   9      135.56      138.50     20.81 o 
  -8   3   9      116.54      165.13     21.10 o 
  -7   3   9      679.43      606.57     25.09 o 
  -6   3   9     2231.07     2059.28     40.01 o 
  -5   3   9      215.24      231.07     15.60 o 
  -4   3   9     1972.56     2239.12     37.67 o 
  -3   3   9      667.41      678.84     20.96 o 
  -2   3   9     1260.48     1134.35     39.03 o 
  -1   3   9        0.07        8.95     14.61 o 
   0   3   9     1687.90     1861.49     49.31 o 
   1   3   9      334.57      356.18     19.42 o 
   2   3   9       96.64       92.92     13.49 o 
   3   3   9     1642.55     1766.40     62.02 o 
   4   3   9     2424.00     2280.25     48.68 o 
   5   3   9      645.57      658.43     30.13 o 
   6   3   9       90.91       96.78     17.49 o 
   7   3   9      818.95      873.59     44.83 o 
   8   3   9      106.19      128.07     22.00 o 
   9   3   9       22.81       26.53     21.82 o 
  10   3   9        5.80       31.09     22.09 o 
 -15   4   9       68.07      102.50     33.20 o 
 -14   4   9      565.88      535.94     39.35 o 
 -13   4   9        2.75       19.27     25.87 o 
 -12   4   9      457.87      440.21     29.03 o 
 -11   4   9       11.33       25.03     18.59 o 
 -10   4   9      227.13      215.35     15.55 o 
  -9   4   9      239.29      233.03     29.01 o 
  -8   4   9     1434.66     1397.00     41.24 o 
  -7   4   9     1541.16     1636.49     49.59 o 
  -6   4   9       36.34       32.45     17.19 o 
  -5   4   9       16.24       22.06     16.50 o 
  -4   4   9       23.85       35.77     14.78 o 
  -3   4   9     1209.41     1088.22     26.81 o 
  -2   4   9      268.87      293.32     16.09 o 
  -1   4   9       90.96       87.30     12.42 o 
   0   4   9       39.45       57.28     11.30 o 
   1   4   9      676.22      673.14     29.52 o 
   2   4   9     1030.67     1081.42     38.10 o 
   3   4   9     1938.53     1802.43     58.79 o 
   4   4   9      933.66      879.19    101.97 o 
   5   4   9       20.76       28.79     18.56 o 
   6   4   9      220.03      215.80     15.85 o 
   7   4   9      110.17      143.06     21.35 o 
   8   4   9       16.58       42.74     22.42 o 
   9   4   9        0.78       25.71     16.27 o 
  10   4   9      270.78      284.31     25.44 o 
 -14   5   9      205.32      203.58     26.79 o 
 -13   5   9       77.82       83.11     23.92 o 
 -12   5   9      351.43      356.16     24.66 o 
 -11   5   9      387.69      354.94     20.32 o 
 -10   5   9      136.05      160.07     24.33 o 
  -9   5   9      742.63      748.32     28.38 o 
  -8   5   9      265.63      279.51     20.17 o 
  -7   5   9     1986.43     1972.97     43.73 o 
  -6   5   9     1173.55     1205.39     30.02 o 
  -5   5   9      528.29      525.34     28.34 o 
  -4   5   9      251.36      273.74     13.84 o 
  -3   5   9        2.58        9.94     15.27 o 
  -2   5   9       94.35       82.12     12.16 o 
  -1   5   9      181.11      178.88     16.86 o 
   0   5   9      439.18      411.50     16.52 o 
   1   5   9      321.72      374.51     24.32 o 
   2   5   9        6.03       17.76     19.68 o 
   3   5   9     1727.77     1609.42     49.15 o 
   4   5   9      414.32      382.49     32.45 o 
   5   5   9        5.01       20.39     19.75 o 
   6   5   9      624.22      578.78     26.26 o 
   7   5   9        1.64       15.58     21.10 o 
   8   5   9        0.72        8.45     18.87 o 
   9   5   9       23.24       30.59     21.96 o 
  10   5   9      161.38      163.30     22.39 o 
 -14   6   9       27.61       68.83     35.90 o 
 -13   6   9       10.72       28.23     27.71 o 
 -12   6   9       57.28       72.81     21.10 o 
 -11   6   9      103.51      112.98     23.06 o 
 -10   6   9      322.46      302.48     23.74 o 
  -9   6   9      272.06      308.03     26.46 o 
  -8   6   9      831.37      762.57     28.53 o 
  -7   6   9      714.98      664.04     33.01 o 
  -6   6   9       45.53       59.76     17.53 o 
  -5   6   9      164.73      159.55     14.62 o 
  -4   6   9        6.16       16.03     13.79 o 
  -3   6   9        1.69       27.41     15.77 o 
  -2   6   9      420.14      439.54     24.39 o 
  -1   6   9      171.25      194.33     15.37 o 
   0   6   9       37.05       38.16     17.84 o 
   1   6   9      302.10      261.25     21.13 o 
   2   6   9      214.66      205.70     21.17 o 
   3   6   9      266.02      275.37     23.08 o 
   4   6   9      164.85      189.88     21.98 o 
   5   6   9       10.77       21.95     19.51 o 
   6   6   9       58.51       70.10     31.41 o 
   7   6   9       36.10       35.43     18.82 o 
   8   6   9      317.17      322.40     22.84 o 
   9   6   9        0.02       14.84     14.27 o 
  10   6   9       73.84       84.99     26.11 o 
 -14   7   9        0.17       36.05     25.21 o 
 -13   7   9       58.63       61.26     21.14 o 
 -12   7   9       13.73       35.76     23.07 o 
 -11   7   9       11.99       30.51     25.60 o 
 -10   7   9      348.14      356.48     20.02 o 
  -9   7   9      472.75      478.75     27.97 o 
  -8   7   9      484.29      443.78     27.26 o 
  -7   7   9     1110.54     1125.87     38.62 o 
  -6   7   9       33.32       26.49     17.31 o 
  -5   7   9       61.51       82.65     19.48 o 
  -4   7   9       68.54       91.21     18.38 o 
  -3   7   9     1817.25     1936.33     38.69 o 
  -2   7   9       35.16       47.78     19.20 o 
  -1   7   9      734.63      762.58     42.28 o 
   0   7   9      106.07       89.88     19.08 o 
   1   7   9      114.42      158.57     17.84 o 
   2   7   9      226.43      219.16     23.08 o 
   3   7   9      303.19      272.70     11.17 o 
   4   7   9      797.07      774.55     38.93 o 
   5   7   9        7.43       25.41     21.08 o 
   6   7   9       90.38      100.52     21.50 o 
   7   7   9       93.21      113.81     23.61 o 
   8   7   9      350.97      360.60     23.47 o 
   9   7   9       30.85       44.36     24.55 o 
  10   7   9       14.85       79.10     39.55 o 
 -14   8   9       35.23       65.71     21.98 o 
 -13   8   9        5.79       29.19     31.74 o 
 -12   8   9       98.94      131.58     29.37 o 
 -11   8   9      196.93      197.40     34.13 o 
 -10   8   9      191.77      204.57     20.98 o 
  -9   8   9      894.94      853.45     30.30 o 
  -8   8   9      351.18      382.75     24.77 o 
  -7   8   9      240.25      285.91     30.14 o 
  -6   8   9     1332.64     1317.17     39.35 o 
  -5   8   9      654.15      632.90     31.93 o 
  -4   8   9        1.90       11.82     17.52 o 
  -3   8   9      192.80      212.42     19.42 o 
  -2   8   9      633.93      631.12     18.53 o 
  -1   8   9      747.12      701.75     31.11 o 
   0   8   9        1.89       17.19     19.71 o 
   1   8   9     3286.02     3429.54     90.69 o 
   2   8   9     1440.52     1339.94     53.74 o 
   3   8   9      591.52      641.79     21.57 o 
   4   8   9      849.07      741.02     26.54 o 
   5   8   9      257.99      235.13     25.62 o 
   6   8   9      634.27      494.49     42.21 o 
   7   8   9       75.09       76.28     24.58 o 
   8   8   9      111.82      149.30     28.96 o 
   9   8   9       19.52       33.43     19.31 o 
 -13   9   9       33.26       44.75     30.31 o 
 -12   9   9        4.39       13.42     26.03 o 
 -11   9   9        0.32       19.44     27.86 o 
 -10   9   9       39.24       40.88     19.71 o 
  -9   9   9      280.26      258.76     26.34 o 
  -8   9   9     1212.97     1159.37     30.89 o 
  -7   9   9     2107.77     2002.66     33.90 o 
  -6   9   9      610.09      627.55     25.67 o 
  -5   9   9       47.00       49.33     20.19 o 
  -4   9   9      506.59      513.36     25.73 o 
  -3   9   9      535.05      496.51     26.18 o 
  -2   9   9     1057.74     1004.00     24.47 o 
  -1   9   9      103.77       96.06     16.29 o 
   0   9   9      222.09      222.09     23.40 o 
   1   9   9       19.87       35.62     18.64 o 
   2   9   9      133.56      157.05     25.77 o 
   3   9   9      909.35      873.12     26.96 o 
   4   9   9      306.26      313.79     19.87 o 
   5   9   9     1157.49     1087.11     43.37 o 
   6   9   9      341.28      417.48     23.30 o 
   7   9   9       26.59       36.26     17.86 o 
   8   9   9      127.51      132.14     26.46 o 
   9   9   9        7.75       32.30     23.00 o 
 -13  10   9        0.08       11.15     35.48 o 
 -12  10   9       21.97       60.52     22.34 o 
 -11  10   9      237.20      266.84     21.72 o 
 -10  10   9       15.82       29.23     24.79 o 
  -9  10   9     2165.81     1926.92     50.09 o 
  -8  10   9      122.39      153.42     28.74 o 
  -7  10   9      163.72      162.90     19.77 o 
  -6  10   9      520.77      473.97     31.58 o 
  -5  10   9       17.56       20.74     17.49 o 
  -4  10   9      766.26      751.00     28.73 o 
  -3  10   9        4.82       24.03     15.40 o 
  -2  10   9     1135.53     1058.62     36.63 o 
  -1  10   9      857.24      749.98     27.09 o 
   0  10   9       15.43       27.65     14.63 o 
   1  10   9      222.71      212.92     18.79 o 
   2  10   9     1206.28     1191.25     31.59 o 
   3  10   9        8.65       16.06     21.43 o 
   4  10   9      297.96      273.99     20.04 o 
   5  10   9      129.96      154.80     29.90 o 
   6  10   9      133.47      154.05     32.85 o 
   7  10   9       73.52      113.08     23.27 o 
   8  10   9        0.01       20.64     25.46 o 
 -12  11   9        0.00       19.55     25.80 o 
 -11  11   9       36.66       33.47     32.44 o 
 -10  11   9       10.97       37.13     27.33 o 
  -9  11   9       95.53       93.44     30.65 o 
  -8  11   9      869.82      816.12     38.93 o 
  -7  11   9      115.11      115.34     26.98 o 
  -6  11   9      188.29      178.44     23.61 o 
  -5  11   9       69.62       76.48     17.57 o 
  -4  11   9      124.75      135.41     20.80 o 
  -3  11   9      141.05      131.55     16.39 o 
  -2  11   9     1998.27     2052.53     47.48 o 
  -1  11   9     1056.40     1109.84     37.48 o 
   0  11   9        1.96       11.43     20.26 o 
   1  11   9        5.92       24.58     18.64 o 
   2  11   9       26.68       55.68     21.32 o 
   3  11   9        2.64       24.21     18.94 o 
   4  11   9        1.32       18.17     22.55 o 
   5  11   9       37.90       67.11     22.69 o 
   6  11   9       43.02       48.28     27.43 o 
   7  11   9       93.06      127.29     23.81 o 
   8  11   9       42.32       72.40     28.56 o 
 -12  12   9       20.47       43.90     29.89 o 
 -11  12   9      168.34      168.44     22.93 o 
 -10  12   9        4.16       23.88     25.38 o 
  -9  12   9      620.51      590.20     35.16 o 
  -8  12   9       43.44       52.80     23.95 o 
  -7  12   9      112.29      129.61     22.49 o 
  -6  12   9      180.15      155.08     28.07 o 
  -5  12   9        3.55       11.77     15.96 o 
  -4  12   9       47.49       55.75     19.08 o 
  -3  12   9        1.24       14.69     16.18 o 
  -2  12   9       76.38       76.92     20.87 o 
  -1  12   9     1555.82     1580.45     49.26 o 
   0  12   9       69.90      103.19     25.69 o 
   1  12   9      130.81      119.30     25.98 o 
   2  12   9       37.80       51.81     24.61 o 
   3  12   9        3.22       24.66     25.73 o 
   4  12   9      423.95      458.37     28.57 o 
   5  12   9        0.00       24.22     22.09 o 
   6  12   9       42.93       66.58     27.90 o 
   7  12   9       18.17       37.25     17.51 o 
 -11  13   9       21.40       70.08     30.85 o 
 -10  13   9       11.58       37.18     28.26 o 
  -9  13   9        0.08       23.18     26.55 o 
  -8  13   9       88.84       85.13     29.90 o 
  -7  13   9      143.23      124.90     26.45 o 
  -6  13   9      384.50      365.61     31.68 o 
  -5  13   9        2.07       20.13     21.45 o 
  -4  13   9      680.28      709.70     33.63 o 
  -3  13   9      229.51      208.03     27.63 o 
  -2  13   9      235.05      245.38     15.95 o 
  -1  13   9      235.81      262.16     26.04 o 
   0  13   9       12.78       12.24     24.32 o 
   1  13   9      139.16      107.71     23.95 o 
   2  13   9      670.66      644.36     32.12 o 
   3  13   9      178.51      205.78     28.40 o 
   4  13   9        0.06       21.18     27.58 o 
   5  13   9       11.92       22.93     30.85 o 
   6  13   9      138.63      150.08     26.77 o 
   7  13   9        8.95       46.88     20.47 o 
 -10  14   9       13.53       29.84     26.68 o 
  -9  14   9       33.18       61.18     26.65 o 
  -8  14   9        5.38       12.91     23.12 o 
  -7  14   9        7.07       22.14     28.07 o 
  -6  14   9        0.53       17.65     19.11 o 
  -5  14   9      106.79      132.08     24.63 o 
  -4  14   9       10.38       29.46     17.27 o 
  -3  14   9      468.70      461.17     22.65 o 
  -2  14   9        3.08       18.63     14.25 o 
  -1  14   9        2.46       11.69     22.98 o 
   0  14   9       40.47       74.94     18.64 o 
   1  14   9      225.13      210.17     29.03 o 
   2  14   9       48.38       56.22     22.10 o 
   3  14   9       21.87       71.98     27.54 o 
   4  14   9       17.38       37.13     26.06 o 
   5  14   9      152.24      188.04     28.16 o 
   6  14   9        4.90       41.74     27.16 o 
  -9  15   9      364.12      341.75     35.99 o 
  -8  15   9       43.68       68.22     25.94 o 
  -7  15   9        3.11       13.91     25.22 o 
  -6  15   9      150.85      146.71     24.10 o 
  -5  15   9      652.04      637.36     30.09 o 
  -4  15   9      280.75      257.31     26.79 o 
  -3  15   9      114.65      103.67     19.41 o 
  -2  15   9       88.36       75.17     26.88 o 
  -1  15   9       23.47       37.47     18.57 o 
   0  15   9        0.22       16.52     17.19 o 
   1  15   9       27.22       37.02     21.23 o 
   2  15   9        1.11       20.25     26.46 o 
   3  15   9      155.57      141.43     43.23 o 
   4  15   9        6.34       19.05     28.30 o 
   5  15   9      114.76      147.63     34.57 o 
  -8  16   9        8.06       36.56     27.30 o 
  -7  16   9        8.74       36.16     27.01 o 
  -6  16   9        1.72       13.51     28.90 o 
  -5  16   9        0.68       17.33     22.96 o 
  -4  16   9      475.92      405.96     33.18 o 
  -3  16   9       11.52       22.37     17.09 o 
  -2  16   9      135.85      124.72     27.50 o 
  -1  16   9        0.02        5.85     19.63 o 
   0  16   9        0.00       15.64     28.38 o 
   1  16   9       91.70      113.27     22.93 o 
   2  16   9      111.44      129.44     24.66 o 
   3  16   9      174.14      185.17     32.63 o 
   4  16   9      166.09      174.39     26.55 o 
  -6  17   9        4.73       13.94     27.87 o 
  -5  17   9       37.50       43.83     25.68 o 
  -4  17   9       33.73       27.76     22.30 o 
  -3  17   9       24.59       38.10     35.47 o 
  -2  17   9      249.26      276.95     31.80 o 
  -1  17   9      164.31      180.12     18.54 o 
   0  17   9       29.41       53.89     23.32 o 
   1  17   9       61.97       90.67     25.95 o 
   2  17   9       27.74       38.20     27.36 o 
  -3  18   9      109.01      123.68     30.60 o 
  -2  18   9       60.29      103.64     28.91 o 
 -15   0  10      147.82      138.91     39.49 o 
 -14   0  10      206.77      238.79     44.13 o 
 -13   0  10        7.82       26.95     32.98 o 
 -12   0  10      297.64      324.74     36.24 o 
 -11   0  10       10.51       31.13     45.06 o 
 -10   0  10      205.35      181.65     31.13 o 
  -9   0  10     2115.45     2190.48     47.85 o 
  -8   0  10     4030.56     3915.45    112.89 o 
  -7   0  10      369.73      443.21     28.34 o 
  -6   0  10     2315.01     2330.31     57.61 o 
  -5   0  10     2127.90     2110.57     93.38 o 
  -4   0  10      191.47      220.21     19.98 o 
  -3   0  10      587.71      522.65     31.13 o 
  -2   0  10     1724.76     1586.53     45.53 o 
  -1   0  10       86.02      125.44     16.26 o 
   0   0  10      598.02      493.38     21.84 o 
   1   0  10     1746.57     1799.77     51.10 o 
   2   0  10        2.37       16.72     13.01 o 
   3   0  10     1849.83     1864.34     70.62 o 
   4   0  10     1910.73     1599.07     48.78 o 
   5   0  10     2205.38     2137.98    118.93 o 
   6   0  10     1407.59     1314.75     39.95 o 
   7   0  10      600.41      553.31     48.78 o 
   8   0  10      412.91      422.30     50.17 o 
   9   0  10        3.32       34.38     34.38 o 
  10   0  10      490.30      448.32     47.39 o 
 -15   1  10        0.04       25.72     30.25 o 
 -14   1  10       20.43       32.61     26.04 o 
 -13   1  10        4.12       28.66     20.90 o 
 -12   1  10      136.37      157.93     21.91 o 
 -11   1  10       52.83       66.14     17.90 o 
 -10   1  10       29.81       49.07     20.36 o 
  -9   1  10       43.26       41.38     16.85 o 
  -8   1  10     1054.62      938.31     35.52 o 
  -7   1  10       23.88       15.18     15.58 o 
  -6   1  10       93.10       91.72     14.06 o 
  -5   1  10      115.65      125.79     12.12 o 
  -4   1  10      228.39      193.87     15.07 o 
  -3   1  10       62.07       79.72     16.29 o 
  -2   1  10      364.24      337.53     29.48 o 
  -1   1  10     1060.13     1044.22     43.74 o 
   0   1  10      110.24      104.02     14.76 o 
   1   1  10       12.50       27.30     14.73 o 
   2   1  10      140.63      130.70     11.09 o 
   3   1  10       81.16       73.40     14.29 o 
   4   1  10     1053.62      965.24     31.52 o 
   5   1  10       23.39       28.33     13.57 o 
   6   1  10       73.47       84.81     21.41 o 
   7   1  10        9.50       30.29     27.06 o 
   8   1  10        0.98       21.61     19.25 o 
   9   1  10       23.64       43.41     21.10 o 
  10   1  10       31.30       48.88     25.07 o 
 -15   2  10        0.37       37.34     28.24 o 
 -14   2  10       10.75       21.43     22.31 o 
 -13   2  10        0.05        7.26     24.98 o 
 -12   2  10       61.52       68.29     31.21 o 
 -11   2  10       93.98      114.36     19.71 o 
 -10   2  10        0.21        9.34     15.27 o 
  -9   2  10       61.39       45.82     25.29 o 
  -8   2  10     1309.34     1225.36     40.82 o 
  -7   2  10       47.37       67.86     19.08 o 
  -6   2  10     3845.55     3985.69     99.95 o 
  -5   2  10        6.33       21.65     14.34 o 
  -4   2  10       64.69       86.91     13.38 o 
  -3   2  10        1.88       10.84      7.48 o 
  -2   2  10        2.00       11.80     13.69 o 
  -1   2  10      208.14      212.34     14.35 o 
   0   2  10      334.99      364.03     16.91 o 
   1   2  10       86.67       70.90     14.18 o 
   2   2  10      968.27     1008.80     26.17 o 
   3   2  10      157.55      170.47     15.87 o 
   4   2  10      151.76      135.89     20.68 o 
   5   2  10      251.45      242.14     21.19 o 
   6   2  10       22.80       43.92     21.52 o 
   7   2  10       14.36       10.65     23.80 o 
   8   2  10      600.90      622.51     28.67 o 
   9   2  10       50.50       63.92     21.61 o 
  10   2  10        1.43       17.46     25.66 o 
 -14   3  10      218.65      207.49     33.43 o 
 -13   3  10        3.12       14.97     18.75 o 
 -12   3  10      538.46      499.07     34.60 o 
 -11   3  10        6.83       24.39     19.37 o 
 -10   3  10      222.84      227.98     22.98 o 
  -9   3  10      283.98      267.18     23.15 o 
  -8   3  10      443.69      474.97     24.30 o 
  -7   3  10       96.81      111.77     22.49 o 
  -6   3  10        0.11       14.52     14.73 o 
  -5   3  10       10.80       25.69     14.02 o 
  -4   3  10      777.97      810.24     30.68 o 
  -3   3  10        7.70       33.23     13.49 o 
  -2   3  10       46.73       52.08     12.43 o 
  -1   3  10      382.33      468.78     27.24 o 
   0   3  10      479.38      482.28     18.26 o 
   1   3  10       14.23       20.58     12.63 o 
   2   3  10      193.16      233.53     17.63 o 
   3   3  10       11.61        7.68     16.34 o 
   4   3  10     1436.48     1331.95     38.14 o 
   5   3  10      635.18      512.66     33.79 o 
   6   3  10      113.26      118.24     18.84 o 
   7   3  10       31.37       31.10     16.92 o 
   8   3  10        0.32       18.51     23.02 o 
   9   3  10        3.16        7.99     30.42 o 
  10   3  10        0.12       27.51     24.33 o 
 -14   4  10      113.38      117.43     23.42 o 
 -13   4  10      145.60      172.47     36.69 o 
 -12   4  10       27.26       45.38     25.91 o 
 -11   4  10      241.67      227.18     23.98 o 
 -10   4  10       54.74       61.14     21.71 o 
  -9   4  10      319.22      356.85     26.55 o 
  -8   4  10      500.23      442.59     33.82 o 
  -7   4  10      756.20      741.99     49.04 o 
  -6   4  10      215.09      221.48     14.48 o 
  -5   4  10      357.02      380.22     15.83 o 
  -4   4  10      175.75      197.29     16.07 o 
  -3   4  10      774.49      768.98     30.71 o 
  -2   4  10      166.43      186.35     17.41 o 
  -1   4  10     1576.01     1707.77     43.37 o 
   0   4  10     2650.46     2600.04     52.50 o 
   1   4  10      592.80      601.27     19.87 o 
   2   4  10      152.66      137.52     13.32 o 
   3   4  10      279.41      330.78     17.24 o 
   4   4  10      130.63      115.68     22.87 o 
   5   4  10        0.15       10.64     19.53 o 
   6   4  10      208.53      194.37     21.08 o 
   7   4  10      235.33      202.20     27.43 o 
   8   4  10      137.24      144.32     22.17 o 
   9   4  10       70.46       60.81     24.10 o 
  10   4  10       99.20       91.79     30.33 o 
 -14   5  10       73.14       69.73     24.89 o 
 -13   5  10       83.21      102.92     23.10 o 
 -12   5  10       58.09       84.39     20.48 o 
 -11   5  10       73.14       55.37     22.29 o 
 -10   5  10      244.57      250.18     21.62 o 
  -9   5  10      258.76      235.83     17.01 o 
  -8   5  10     1354.17     1344.34     45.98 o 
  -7   5  10     1108.65     1051.04     34.08 o 
  -6   5  10       96.86      103.70     19.86 o 
  -5   5  10      147.62      160.10     16.81 o 
  -4   5  10      105.16      131.90     16.42 o 
  -3   5  10       71.81       67.42     13.13 o 
  -2   5  10      153.52      164.81     20.10 o 
  -1   5  10      288.27      269.49     12.01 o 
   0   5  10      488.35      487.04     21.06 o 
   1   5  10      148.74      157.88     22.43 o 
   2   5  10       27.31       21.35     11.00 o 
   3   5  10     1535.16     1497.52     50.41 o 
   4   5  10      450.68      416.67     28.00 o 
   5   5  10      180.92      169.53     21.30 o 
   6   5  10        0.86       12.29     20.20 o 
   7   5  10        1.93       17.76     21.76 o 
   8   5  10        0.03       32.73     21.20 o 
   9   5  10        6.51       13.65     27.58 o 
 -14   6  10       42.07       57.46     25.23 o 
 -13   6  10        4.69       15.87     23.84 o 
 -12   6  10      119.91      118.99     23.69 o 
 -11   6  10        0.71       21.92     21.31 o 
 -10   6  10      362.77      352.61     26.67 o 
  -9   6  10        0.00       22.54     21.89 o 
  -8   6  10     1829.04     1764.99     55.07 o 
  -7   6  10     1430.25     1319.23     54.90 o 
  -6   6  10      204.14      195.86     17.60 o 
  -5   6  10      683.86      648.13     25.90 o 
  -4   6  10       33.74       32.37     11.41 o 
  -3   6  10        0.72       18.33     15.02 o 
  -2   6  10       64.34       61.49     14.26 o 
  -1   6  10      131.92      104.27      9.47 o 
   0   6  10       46.97       67.77     15.15 o 
   1   6  10      110.47      119.69     19.31 o 
   2   6  10       42.51       37.83     16.93 o 
   3   6  10      816.90      789.29     39.28 o 
   4   6  10       42.53       59.04     16.59 o 
   5   6  10      198.89      180.25     24.43 o 
   6   6  10      284.18      237.38     24.76 o 
   7   6  10      262.72      243.20     26.79 o 
   8   6  10       19.47       40.86     18.99 o 
   9   6  10        6.75       35.29     22.08 o 
 -14   7  10       48.40       52.86     26.74 o 
 -13   7  10        0.05       21.60     24.64 o 
 -12   7  10        8.17       24.42     18.99 o 
 -11   7  10       26.06       31.46     17.23 o 
 -10   7  10       14.78       37.84     24.58 o 
  -9   7  10     1382.90     1287.04     34.32 o 
  -8   7  10     1954.55     1984.99     81.53 o 
  -7   7  10      107.39       97.19     17.57 o 
  -6   7  10      757.68      680.43     36.47 o 
  -5   7  10      114.05      129.85     20.68 o 
  -4   7  10       24.20       33.87     22.08 o 
  -3   7  10     1337.34     1323.66     32.59 o 
  -2   7  10      132.01      130.00     13.53 o 
  -1   7  10       11.86       32.25     11.02 o 
   0   7  10      965.65     1003.51     42.74 o 
   1   7  10     1751.08     1685.61     52.06 o 
   2   7  10        0.00        3.75     17.97 o 
   3   7  10      333.35      386.48     32.83 o 
   4   7  10      673.58      661.55     37.76 o 
   5   7  10       96.30       98.55     21.23 o 
   6   7  10       10.33       26.71     20.70 o 
   7   7  10      304.84      248.18     42.40 o 
   8   7  10       11.39       32.53     23.80 o 
   9   7  10      152.30      171.71     25.73 o 
 -13   8  10        1.75       35.38     24.29 o 
 -12   8  10       23.12       52.80     25.77 o 
 -11   8  10       23.52       27.51     24.30 o 
 -10   8  10      249.45      275.23     32.82 o 
  -9   8  10     1116.32      989.56     26.45 o 
  -8   8  10       73.69       75.44     24.80 o 
  -7   8  10       25.70       46.50     17.64 o 
  -6   8  10       29.64       37.37     20.37 o 
  -5   8  10      279.90      255.01     19.53 o 
  -4   8  10        8.93       29.50     19.05 o 
  -3   8  10      681.77      694.19     22.59 o 
  -2   8  10      885.61      894.06     14.56 o 
  -1   8  10      152.73      150.55     15.04 o 
   0   8  10        5.63       22.76     15.44 o 
   1   8  10     1204.17     1179.97     39.09 o 
   2   8  10      278.96      288.70     23.01 o 
   3   8  10       22.99       47.02     20.90 o 
   4   8  10      128.97      125.11     20.89 o 
   5   8  10       11.71       13.63     20.42 o 
   6   8  10      229.16      230.30     25.80 o 
   7   8  10        8.48       23.48     23.30 o 
   8   8  10       59.35       63.02     24.75 o 
 -13   9  10      115.91      151.50     30.88 o 
 -12   9  10      454.98      460.24     32.70 o 
 -11   9  10        9.82       27.91     21.99 o 
 -10   9  10       77.24       85.52     22.60 o 
  -9   9  10      281.84      240.09     28.75 o 
  -8   9  10      287.17      271.08     31.54 o 
  -7   9  10      998.61     1000.38     43.52 o 
  -6   9  10        6.01       24.93     18.05 o 
  -5   9  10       29.04       52.52     17.26 o 
  -4   9  10      720.34      741.63     32.52 o 
  -3   9  10       48.37       56.72     19.68 o 
  -2   9  10      280.91      318.59     17.33 o 
  -1   9  10      222.24      210.05     19.05 o 
   0   9  10      293.77      280.20     24.06 o 
   1   9  10        2.89       16.70     21.32 o 
   2   9  10      102.38      128.65     23.67 o 
   3   9  10        0.09       12.04     25.24 o 
   4   9  10      369.00      305.62     22.95 o 
   5   9  10      338.63      340.46     34.36 o 
   6   9  10       36.37       44.42     19.39 o 
   7   9  10       50.15       70.10     29.64 o 
   8   9  10       31.42       47.22     28.07 o 
 -12  10  10        5.14       28.15     25.45 o 
 -11  10  10       45.97       61.21     26.88 o 
 -10  10  10        0.47       16.03     20.31 o 
  -9  10  10      210.66      214.91     27.06 o 
  -8  10  10        0.07       18.35     21.52 o 
  -7  10  10        5.64       27.14     19.42 o 
  -6  10  10       25.13       38.47     23.73 o 
  -5  10  10      126.29      142.94     24.33 o 
  -4  10  10      827.36      766.83     28.98 o 
  -3  10  10       71.28       83.28     15.24 o 
  -2  10  10      209.71      223.91     17.74 o 
  -1  10  10       93.12       97.95     12.27 o 
   0  10  10       22.13       33.35     16.93 o 
   1  10  10       16.54       26.25     20.37 o 
   2  10  10      155.70      151.96     19.72 o 
   3  10  10       16.27       37.75     24.14 o 
   4  10  10        6.37       24.05     18.89 o 
   5  10  10       19.86       47.47     21.70 o 
   6  10  10        1.90        2.15     22.64 o 
   7  10  10       30.93       37.78     21.88 o 
   8  10  10       73.69       96.25     26.44 o 
 -12  11  10        1.04       19.74     26.44 o 
 -11  11  10        0.82       25.06     35.97 o 
 -10  11  10       17.32       42.86     31.95 o 
  -9  11  10      657.55      621.87     30.03 o 
  -8  11  10       79.37       84.47     22.99 o 
  -7  11  10      186.36      210.47     21.95 o 
  -6  11  10       24.81       16.26     24.61 o 
  -5  11  10      198.82      192.45     23.10 o 
  -4  11  10       19.17       25.76     15.18 o 
  -3  11  10      233.12      199.78     34.86 o 
  -2  11  10      407.19      397.23     23.80 o 
  -1  11  10        0.92        9.29     12.96 o 
   0  11  10      118.18      109.34     19.39 o 
   1  11  10      125.34      166.77     21.28 o 
   2  11  10      415.52      408.96     25.44 o 
   3  11  10      126.18      160.14     26.58 o 
   4  11  10      338.11      353.85     30.49 o 
   5  11  10       78.00       86.85     23.33 o 
   6  11  10       32.36       46.27     23.55 o 
   7  11  10       43.03       46.65     18.01 o 
 -11  12  10       27.00       44.03     22.35 o 
 -10  12  10      160.48      168.13     34.70 o 
  -9  12  10      297.39      303.79     24.30 o 
  -8  12  10       17.50       22.84     24.25 o 
  -7  12  10      399.68      399.44     39.75 o 
  -6  12  10       28.53       29.73     22.15 o 
  -5  12  10      412.18      411.82     31.95 o 
  -4  12  10      130.16      107.00     24.61 o 
  -3  12  10      915.15      804.65     39.69 o 
  -2  12  10       23.97       25.09     18.08 o 
  -1  12  10     1367.82     1351.21     47.66 o 
   0  12  10       29.77       49.47     22.14 o 
   1  12  10        4.70       12.56     21.94 o 
   2  12  10      564.45      619.05     42.30 o 
   3  12  10        1.40       20.34     18.84 o 
   4  12  10      536.07      546.20     40.74 o 
   5  12  10        5.32       28.98     20.11 o 
   6  12  10        0.40       31.25     26.86 o 
 -10  13  10       33.63       69.19     28.10 o 
  -9  13  10       11.76       36.85     26.89 o 
  -8  13  10      137.87      170.09     30.11 o 
  -7  13  10        3.83       19.60     25.04 o 
  -6  13  10      171.09      165.10     21.65 o 
  -5  13  10        7.41       15.31     15.77 o 
  -4  13  10       57.30       98.23     20.70 o 
  -3  13  10      189.50      171.83     16.06 o 
  -2  13  10        0.81       25.95     17.60 o 
  -1  13  10       28.02       44.28     22.43 o 
   0  13  10       80.62       91.03     21.80 o 
   1  13  10       27.42       49.72     23.36 o 
   2  13  10       30.75       44.13     22.99 o 
   3  13  10      285.51      315.44     27.36 o 
   4  13  10       34.37       61.05     26.59 o 
   5  13  10       39.93       70.97     29.09 o 
   6  13  10       38.81       54.21     20.15 o 
  -9  14  10      143.92      150.76     42.71 o 
  -8  14  10       16.58       45.11     29.33 o 
  -7  14  10      179.68      171.96     24.97 o 
  -6  14  10       20.09       21.23     22.99 o 
  -5  14  10       67.29       72.08     20.52 o 
  -4  14  10      328.74      273.86     25.41 o 
  -3  14  10     1369.49     1222.86     36.85 o 
  -2  14  10      167.02      145.86     21.10 o 
  -1  14  10      524.95      540.49     24.80 o 
   0  14  10       68.72       70.66     25.41 o 
   1  14  10      116.25      129.10     23.78 o 
   2  14  10       39.66       72.29     28.35 o 
   3  14  10       68.75      105.38     32.22 o 
   4  14  10       24.03       42.33     23.81 o 
   5  14  10      252.56      264.45     26.31 o 
  -8  15  10       30.26       44.38     26.79 o 
  -7  15  10      165.44      163.00     30.46 o 
  -6  15  10        1.69       27.62     24.00 o 
  -5  15  10        0.61       12.15     21.87 o 
  -4  15  10      106.81       99.19     12.24 o 
  -3  15  10      172.73      165.14     30.37 o 
  -2  15  10        1.69       13.12     19.51 o 
  -1  15  10        8.60       15.61     22.71 o 
   0  15  10      310.57      330.33     37.62 o 
   1  15  10        3.65       24.18     34.60 o 
   2  15  10        6.20       19.72     27.73 o 
   3  15  10       11.80       45.88     25.80 o 
  -7  16  10      145.64      149.84     36.90 o 
  -6  16  10      107.49      114.02     26.42 o 
  -5  16  10      275.96      291.01     38.27 o 
  -4  16  10       33.11       27.60     24.90 o 
  -3  16  10        5.17       21.66     21.99 o 
  -2  16  10      110.48      117.81     30.21 o 
  -1  16  10      147.07      170.94     16.86 o 
   0  16  10       68.18       97.30     28.44 o 
   1  16  10        0.49       33.20     35.12 o 
   2  16  10       16.86       29.92     28.84 o 
  -4  17  10        0.90       17.82     23.37 o 
  -3  17  10       88.71       71.91     22.78 o 
  -2  17  10        0.18       18.12     17.87 o 
  -1  17  10       14.91       41.03     26.89 o 
 -14   1  11       64.68      100.97     28.01 o 
 -13   1  11      194.67      205.56     26.89 o 
 -12   1  11      184.69      179.43     26.45 o 
 -11   1  11      156.89      142.20     19.05 o 
 -10   1  11      311.63      286.01     26.58 o 
  -9   1  11      127.13      129.18     21.50 o 
  -8   1  11      130.44      102.24     18.98 o 
  -7   1  11      127.81      129.48     23.88 o 
  -6   1  11      259.46      273.22     16.14 o 
  -5   1  11        0.59        4.92     15.95 o 
  -4   1  11     1298.64     1348.67     32.99 o 
  -3   1  11      352.25      435.38     18.07 o 
  -2   1  11      261.90      293.48     19.22 o 
  -1   1  11      302.44      309.50     17.96 o 
   0   1  11       43.56       50.89     15.74 o 
   1   1  11       32.88       32.22      9.47 o 
   2   1  11      655.75      645.81     14.48 o 
   3   1  11       61.80       83.18     14.11 o 
   4   1  11     1305.29     1322.30     48.59 o 
   5   1  11     1812.46     1677.17     21.94 o 
   6   1  11     1268.87     1216.34     46.56 o 
   7   1  11      226.96      226.46     18.95 o 
   8   1  11       72.58       65.04     32.49 o 
   9   1  11      117.29      107.83     28.48 o 
 -14   2  11       21.14       29.39     24.68 o 
 -13   2  11       17.77       28.89     23.63 o 
 -12   2  11       19.07       50.50     25.21 o 
 -11   2  11      405.89      405.47     50.26 o 
 -10   2  11      259.22      290.24     29.66 o 
  -9   2  11     1706.53     1628.08     47.24 o 
  -8   2  11     2844.60     2621.41    102.44 o 
  -7   2  11     2157.42     2176.51     32.41 o 
  -6   2  11     1843.49     1925.87     78.51 o 
  -5   2  11       22.71       47.09     17.88 o 
  -4   2  11      920.57      855.23     21.50 o 
  -3   2  11       21.46       27.55     16.67 o 
  -2   2  11       19.52       37.17     14.08 o 
  -1   2  11      177.67      183.73     15.40 o 
   0   2  11       96.47       88.86     14.06 o 
   1   2  11        0.29        3.59     11.96 o 
   2   2  11     1112.30     1134.76     22.90 o 
   3   2  11      114.17       90.86     15.02 o 
   4   2  11     2339.17     2232.78     47.16 o 
   5   2  11      200.94      213.45     16.24 o 
   6   2  11      548.29      481.24     23.92 o 
   7   2  11      322.12      300.27     19.82 o 
   8   2  11        1.49       22.12     21.16 o 
   9   2  11        4.20       20.07     20.87 o 
 -14   3  11        5.32       40.93     20.97 o 
 -13   3  11       43.35       88.54     30.92 o 
 -12   3  11       81.79       91.54     23.48 o 
 -11   3  11        2.78       19.05     23.03 o 
 -10   3  11       30.03       41.10     23.21 o 
  -9   3  11       12.58       42.11     22.09 o 
  -8   3  11      266.08      333.45     38.41 o 
  -7   3  11      917.53      829.64     25.52 o 
  -6   3  11       82.14       84.47     17.75 o 
  -5   3  11       18.47       45.15     17.02 o 
  -4   3  11       20.06       13.61     12.12 o 
  -3   3  11      513.53      505.07     15.27 o 
  -2   3  11      393.72      383.06     25.45 o 
  -1   3  11       25.70       58.51     20.03 o 
   0   3  11        2.80       23.74     11.93 o 
   1   3  11       58.53       87.86     12.38 o 
   2   3  11      241.52      224.14     13.98 o 
   3   3  11       12.36       15.59     20.20 o 
   4   3  11     2531.83     2480.30     73.08 o 
   5   3  11       29.20       40.55     23.11 o 
   6   3  11     1471.17     1338.22    114.29 o 
   7   3  11       42.13       46.66     20.07 o 
   8   3  11        0.07       17.95     21.31 o 
   9   3  11       56.02       55.42     26.04 o 
 -14   4  11      157.19      187.78     26.90 o 
 -13   4  11       19.44       37.98     24.32 o 
 -12   4  11       15.05       48.90     21.28 o 
 -11   4  11        0.02       17.76     19.64 o 
 -10   4  11       68.71       80.92     23.81 o 
  -9   4  11        1.66       15.81     15.99 o 
  -8   4  11       87.27       92.08     19.16 o 
  -7   4  11      377.46      379.20     27.33 o 
  -6   4  11     1343.56     1301.51     33.57 o 
  -5   4  11        7.78       20.63     15.69 o 
  -4   4  11       59.12       64.98     14.21 o 
  -3   4  11      536.96      484.45     22.49 o 
  -2   4  11      435.04      342.14     37.67 o 
  -1   4  11      533.37      554.81     20.84 o 
   0   4  11       51.29       59.14     12.62 o 
   1   4  11       21.63       33.36     15.46 o 
   2   4  11      178.35      172.92     12.78 o 
   3   4  11        2.91        7.70     17.57 o 
   4   4  11      229.17      230.17     22.41 o 
   5   4  11      229.33      225.05     18.39 o 
   6   4  11       45.85       49.49     30.64 o 
   7   4  11      903.46      830.36     39.70 o 
   8   4  11      278.98      333.02     26.65 o 
   9   4  11        1.68       20.82     28.28 o 
 -14   5  11       29.97       53.50     31.12 o 
 -13   5  11       10.67       37.15     29.26 o 
 -12   5  11       11.12       42.01     24.10 o 
 -11   5  11      134.43      133.57     27.39 o 
 -10   5  11       56.58       57.78     20.65 o 
  -9   5  11       53.63       68.24     24.47 o 
  -8   5  11       49.88       87.37     24.32 o 
  -7   5  11       67.86       80.18     17.59 o 
  -6   5  11       49.65       62.43     20.53 o 
  -5   5  11        1.72        2.80     19.87 o 
  -4   5  11      167.06      216.01     18.55 o 
  -3   5  11      306.01      267.33     22.69 o 
  -2   5  11        4.31        9.27     15.73 o 
  -1   5  11      163.87      172.00     14.85 o 
   0   5  11      173.34      160.70     13.42 o 
   1   5  11      612.53      491.36     24.43 o 
   2   5  11      147.07      164.27     18.03 o 
   3   5  11       35.56       56.82     20.89 o 
   4   5  11       21.21       26.18     18.05 o 
   5   5  11      156.96      157.27     27.32 o 
   6   5  11     1071.37     1057.42     52.30 o 
   7   5  11        4.36       17.05     23.08 o 
   8   5  11      114.72      138.82     23.21 o 
 -13   6  11        0.09       17.02     20.44 o 
 -12   6  11       15.03       35.63     19.11 o 
 -11   6  11        2.77       10.47     16.73 o 
 -10   6  11      183.15      169.35     24.73 o 
  -9   6  11     1140.41     1068.30     51.17 o 
  -8   6  11      294.75      286.71     30.68 o 
  -7   6  11     1311.82     1308.31     55.28 o 
  -6   6  11       10.20       41.37     15.57 o 
  -5   6  11       83.03      115.51     17.51 o 
  -4   6  11       67.12       87.36     13.79 o 
  -3   6  11      368.13      401.86     24.01 o 
  -2   6  11        0.25       15.39     15.43 o 
  -1   6  11      247.67      297.57     22.29 o 
   0   6  11        0.32        2.32     14.83 o 
   1   6  11      137.53      134.59     19.54 o 
   2   6  11      378.93      337.70     21.64 o 
   3   6  11      187.99      216.96     23.63 o 
   4   6  11        3.32        7.89     18.72 o 
   5   6  11      223.10      203.45     16.98 o 
   6   6  11       28.52       53.19     21.65 o 
   7   6  11       19.83       60.94     25.45 o 
   8   6  11      329.24      338.81     31.37 o 
 -13   7  11        3.90       26.72     25.35 o 
 -12   7  11      173.21      171.83     27.25 o 
 -11   7  11       10.27       39.61     22.79 o 
 -10   7  11       17.88       28.58     23.77 o 
  -9   7  11        0.07       17.45     25.21 o 
  -8   7  11       17.48       37.96     18.75 o 
  -7   7  11      210.38      215.87     17.23 o 
  -6   7  11      598.82      537.51     28.30 o 
  -5   7  11       27.71       43.23     14.73 o 
  -4   7  11       39.32       45.12     13.89 o 
  -3   7  11        1.54       11.28     18.75 o 
  -2   7  11       22.47       30.27     18.39 o 
  -1   7  11      998.74      938.37     56.45 o 
   0   7  11      282.43      256.18     20.70 o 
   1   7  11        1.83       15.87     19.53 o 
   2   7  11      383.18      335.79     25.80 o 
   3   7  11      695.88      674.88     39.75 o 
   4   7  11       96.57      113.96     21.65 o 
   5   7  11       37.35       50.92     31.37 o 
   6   7  11       66.08       74.61     26.45 o 
   7   7  11       31.12       61.02     24.25 o 
   8   7  11       14.50       31.28     20.01 o 
 -13   8  11       38.55       43.03     25.86 o 
 -12   8  11        0.00       23.30     25.84 o 
 -11   8  11      292.11      267.31     27.50 o 
 -10   8  11       38.21       51.99     17.75 o 
  -9   8  11       37.82       46.72     31.68 o 
  -8   8  11      974.78      904.93     56.25 o 
  -7   8  11      519.17      489.88     30.86 o 
  -6   8  11      795.79      793.28     32.69 o 
  -5   8  11      565.26      572.65     27.21 o 
  -4   8  11       77.03       79.04     18.90 o 
  -3   8  11       33.86       40.67     21.16 o 
  -2   8  11       50.66       62.06     13.62 o 
  -1   8  11        0.03       10.04     16.50 o 
   0   8  11       12.88       26.62     19.41 o 
   1   8  11      125.76      124.71     18.86 o 
   2   8  11       65.82       65.19     31.79 o 
   3   8  11       91.28      104.09     19.22 o 
   4   8  11      116.75      118.81     21.91 o 
   5   8  11      287.29      286.85     23.59 o 
   6   8  11       16.86       43.14     24.80 o 
   7   8  11       73.63       75.73     30.35 o 
 -12   9  11        3.06       23.55     25.86 o 
 -11   9  11      156.06      138.43     24.39 o 
 -10   9  11        1.63        7.38     24.10 o 
  -9   9  11       26.47       31.52     27.54 o 
  -8   9  11      511.30      460.65     45.19 o 
  -7   9  11      469.24      428.60     31.22 o 
  -6   9  11       25.85       49.31     23.03 o 
  -5   9  11      522.76      501.69     26.12 o 
  -4   9  11      177.22      201.06     24.07 o 
  -3   9  11        6.90       16.79     15.83 o 
  -2   9  11     1134.19     1113.87     33.45 o 
  -1   9  11       40.52       31.66     13.90 o 
   0   9  11      294.15      304.00     27.16 o 
   1   9  11       34.65       34.04     21.41 o 
   2   9  11      211.30      218.86     18.69 o 
   3   9  11       26.27       34.32     21.56 o 
   4   9  11      108.53      120.87     25.47 o 
   5   9  11      149.03      166.52     28.26 o 
   6   9  11        6.70       38.91     24.61 o 
   7   9  11        3.93       45.03     26.21 o 
 -12  10  11      135.73      169.73     29.23 o 
 -11  10  11      389.70      368.19     25.61 o 
 -10  10  11       21.87       43.31     27.57 o 
  -9  10  11       63.02       74.03     19.99 o 
  -8  10  11       19.50       36.04     24.86 o 
  -7  10  11       38.00       43.17     22.77 o 
  -6  10  11      500.67      508.63     23.85 o 
  -5  10  11      394.24      380.07     28.07 o 
  -4  10  11       71.91       95.09     14.49 o 
  -3  10  11       31.98       54.82     19.82 o 
  -2  10  11     1133.11      992.83     43.56 o 
  -1  10  11      628.78      609.15     24.61 o 
   0  10  11      252.22      240.84     27.43 o 
   1  10  11       22.52       35.87     24.30 o 
   2  10  11        6.71       19.81     23.99 o 
   3  10  11     1059.76     1118.94     35.46 o 
   4  10  11       92.02       92.01     27.24 o 
   5  10  11       92.01      118.86     24.97 o 
   6  10  11       35.28       48.51     28.34 o 
 -11  11  11      105.25      114.21     27.42 o 
 -10  11  11       84.93       96.12     22.44 o 
  -9  11  11        5.77       29.09     24.76 o 
  -8  11  11       26.05       37.42     25.87 o 
  -7  11  11      199.14      198.69     36.17 o 
  -6  11  11        5.68       28.60     25.64 o 
  -5  11  11      110.07      109.33     26.32 o 
  -4  11  11      100.58      108.00     19.90 o 
  -3  11  11       70.14       70.64     20.83 o 
  -2  11  11      119.11      102.11     20.28 o 
  -1  11  11        9.75       27.71     16.08 o 
   0  11  11      143.59      123.00     20.80 o 
   1  11  11       32.31       36.55     17.62 o 
   2  11  11       21.68       33.33     25.10 o 
   3  11  11       12.29       31.02     20.56 o 
   4  11  11      103.46       97.73     21.60 o 
   5  11  11       11.47       38.23     26.55 o 
   6  11  11       46.63       60.70     28.49 o 
 -10  12  11      185.21      169.98     31.03 o 
  -9  12  11      103.66       75.98     28.24 o 
  -8  12  11       25.43       45.23     25.14 o 
  -7  12  11        0.44       26.20     27.83 o 
  -6  12  11      223.08      188.92     29.46 o 
  -5  12  11      114.99      122.41     21.52 o 
  -4  12  11       42.43       41.12     18.28 o 
  -3  12  11       10.03       23.26     19.68 o 
  -2  12  11       92.87       81.27     14.27 o 
  -1  12  11       32.33       47.53     17.49 o 
   0  12  11       17.43       52.43     22.50 o 
   1  12  11       35.03       47.25     18.01 o 
   2  12  11      215.32      220.29     35.54 o 
   3  12  11      431.74      419.24     35.58 o 
   4  12  11        3.27       22.02     20.26 o 
   5  12  11       59.42       60.35     25.65 o 
  -9  13  11        9.73       35.02     30.29 o 
  -8  13  11        2.67       22.96     25.25 o 
  -7  13  11       60.24       75.39     23.73 o 
  -6  13  11       24.84       39.05     21.32 o 
  -5  13  11        1.47       17.58     21.76 o 
  -4  13  11        5.00       14.42     20.79 o 
  -3  13  11      371.86      342.74     28.16 o 
  -2  13  11       40.09       44.48     17.63 o 
  -1  13  11      408.26      357.98     27.17 o 
   0  13  11       29.24       32.10     22.37 o 
   1  13  11       83.39       93.61     26.79 o 
   2  13  11       72.20       92.49     24.73 o 
   3  13  11      109.42      107.98     24.30 o 
   4  13  11       43.89       61.74     23.63 o 
  -8  14  11       54.48       64.57     38.60 o 
  -7  14  11       59.51       81.07     35.94 o 
  -6  14  11        4.62       12.46     21.99 o 
  -5  14  11       11.11       27.78     23.27 o 
  -4  14  11      116.91      102.02     19.63 o 
  -3  14  11      147.16      115.19     23.85 o 
  -2  14  11       32.74       43.96     20.97 o 
  -1  14  11       24.36       31.22     23.00 o 
   0  14  11      269.15      273.02     31.07 o 
   1  14  11       78.30      109.80     27.12 o 
   2  14  11       10.37       38.61     22.98 o 
   3  14  11       23.77       41.31     26.06 o 
  -7  15  11        0.05       21.37     27.24 o 
  -6  15  11       10.84       33.12     25.52 o 
  -5  15  11      166.72      147.49     39.07 o 
  -4  15  11       58.21       67.35     15.34 o 
  -3  15  11      163.55      136.37     22.64 o 
  -2  15  11        8.33       21.07     21.34 o 
  -1  15  11       76.12       86.38     23.71 o 
   0  15  11       35.17       60.36     23.14 o 
   1  15  11        0.41       11.30     29.92 o 
   2  15  11       54.36       65.22     24.14 o 
  -5  16  11      197.68      245.28     19.49 o 
  -4  16  11        0.09       22.07     26.03 o 
  -3  16  11        0.67       25.27     18.26 o 
  -2  16  11       14.37       27.44     19.27 o 
  -1  16  11      171.43      202.35     29.19 o 
 -14   0  12       52.74       59.93     45.99 o 
 -13   0  12      171.67      146.34     43.67 o 
 -12   0  12       12.86       28.34     67.83 o 
 -11   0  12      260.80      199.30     47.39 o 
 -10   0  12      711.95      748.90     41.35 o 
  -9   0  12      606.43      660.63     47.39 o 
  -8   0  12     4051.93     3895.01    146.34 o 
  -7   0  12      880.80      911.96     27.41 o 
  -6   0  12     2142.47     2151.45     35.31 o 
  -5   0  12       38.84       60.86     19.51 o 
  -4   0  12     1266.32     1242.74     52.03 o 
  -3   0  12      672.55      635.08     30.66 o 
  -2   0  12      690.12      809.76     18.12 o 
  -1   0  12      165.83      166.32     29.73 o 
   0   0  12       35.17       54.82     24.62 o 
   1   0  12        3.79       28.34     19.98 o 
   2   0  12      213.41      190.94      7.90 o 
   3   0  12      740.49      633.68     32.06 o 
   4   0  12      240.06      238.79     45.99 o 
   5   0  12       48.14       44.13     29.27 o 
   6   0  12      199.57      167.71     23.69 o 
   7   0  12      121.45      121.25     43.67 o 
   8   0  12        0.55       23.69     29.73 o 
 -14   1  12       28.18       51.22     26.08 o 
 -13   1  12       46.24       63.02     23.86 o 
 -12   1  12      106.16      111.59     21.74 o 
 -11   1  12       14.52       20.07     19.98 o 
 -10   1  12      278.47      303.41     21.22 o 
  -9   1  12       48.16       45.79     18.41 o 
  -8   1  12        2.78       13.41     17.74 o 
  -7   1  12      209.18      218.81     21.28 o 
  -6   1  12      197.16      244.31     24.06 o 
  -5   1  12       46.05       49.05     23.12 o 
  -4   1  12      424.86      447.25     21.66 o 
  -3   1  12      259.85      269.03     18.40 o 
  -2   1  12        1.59       10.90     12.24 o 
  -1   1  12      115.96      155.28     20.77 o 
   0   1  12        6.18       12.03     13.28 o 
   1   1  12      105.82      119.25     11.52 o 
   2   1  12      119.28      155.39     12.43 o 
   3   1  12       17.33       32.78     18.30 o 
   4   1  12      141.51      146.09     15.53 o 
   5   1  12      702.85      758.44     35.64 o 
   6   1  12      151.00      168.52     24.61 o 
   7   1  12      219.19      199.19     28.68 o 
   8   1  12      175.60      184.32     29.35 o 
 -14   2  12       64.64       71.87     29.80 o 
 -13   2  12      148.91      142.15     33.58 o 
 -12   2  12       22.48       50.44     25.95 o 
 -11   2  12      141.50      125.59     28.02 o 
 -10   2  12       68.77       64.13     18.89 o 
  -9   2  12      387.91      356.25     40.42 o 
  -8   2  12     3113.84     2914.96     80.41 o 
  -7   2  12      187.33      187.36     20.29 o 
  -6   2  12      292.88      256.45     27.33 o 
  -5   2  12       88.18       90.36     23.07 o 
  -4   2  12      700.77      725.43     29.05 o 
  -3   2  12      219.22      209.98     16.26 o 
  -2   2  12        6.85       13.73     13.73 o 
  -1   2  12       48.37       41.12     22.13 o 
   0   2  12      189.35      178.06     15.60 o 
   1   2  12      222.43      209.37     21.45 o 
   2   2  12       41.99       56.25     17.40 o 
   3   2  12       45.29       50.56     14.93 o 
   4   2  12      250.82      278.29     26.76 o 
   5   2  12       18.91       49.65     23.86 o 
   6   2  12        6.97       24.17     22.10 o 
   7   2  12      158.03      163.27     34.15 o 
   8   2  12      101.34      103.55     27.05 o 
 -13   3  12       74.08       78.34     29.06 o 
 -12   3  12        7.09       15.25     24.61 o 
 -11   3  12       62.05       69.49     15.83 o 
 -10   3  12      284.41      279.06     32.92 o 
  -9   3  12       23.47       31.97     20.88 o 
  -8   3  12      167.06      189.59     27.27 o 
  -7   3  12        0.60       12.65     27.90 o 
  -6   3  12     1010.66      981.41     28.51 o 
  -5   3  12      267.88      324.60     17.86 o 
  -4   3  12      422.92      429.26     22.32 o 
  -3   3  12      101.81      122.56     18.62 o 
  -2   3  12       23.81       29.27     14.62 o 
  -1   3  12       30.08       36.44     14.94 o 
   0   3  12       49.74       50.08     11.98 o 
   1   3  12      347.96      326.68     20.24 o 
   2   3  12     2206.12     2238.42     48.13 o 
   3   3  12      229.95      218.99     22.74 o 
   4   3  12        1.96       15.00     17.49 o 
   5   3  12      797.14      725.40     23.44 o 
   6   3  12      237.08      269.90     25.56 o 
   7   3  12       62.12       66.91     28.05 o 
   8   3  12      242.93      289.17     34.53 o 
 -13   4  12        0.91       45.56     24.01 o 
 -12   4  12      207.62      193.02     34.11 o 
 -11   4  12       31.58       42.84     18.86 o 
 -10   4  12       16.14       29.06     25.98 o 
  -9   4  12        1.77        7.63     23.41 o 
  -8   4  12      366.60      370.37     24.79 o 
  -7   4  12      147.34      166.78     19.87 o 
  -6   4  12      135.55      137.93     19.19 o 
  -5   4  12      346.05      304.37     22.95 o 
  -4   4  12      295.85      333.45     26.55 o 
  -3   4  12       49.91       68.33     18.78 o 
  -2   4  12      431.51      389.34     22.50 o 
  -1   4  12      441.71      447.36     19.86 o 
   0   4  12      592.04      637.71     24.75 o 
   1   4  12        7.55       16.29     15.81 o 
   2   4  12     1215.19     1129.84     34.90 o 
   3   4  12      942.13      940.91     34.68 o 
   4   4  12      580.99      567.08     28.14 o 
   5   4  12      114.81      107.45     26.55 o 
   6   4  12       78.31       80.44     17.50 o 
   7   4  12      192.41      193.69     25.62 o 
   8   4  12      143.48      162.57     24.97 o 
 -13   5  12       86.81      117.05     29.23 o 
 -12   5  12       34.40       32.71     25.24 o 
 -11   5  12       40.78       51.19     21.56 o 
 -10   5  12      112.84      132.60     31.32 o 
  -9   5  12       97.76      129.44     25.95 o 
  -8   5  12       78.64       76.33     21.16 o 
  -7   5  12       29.68       40.99     18.37 o 
  -6   5  12       17.59       30.97     16.86 o 
  -5   5  12        1.47       19.34     21.75 o 
  -4   5  12        8.84       25.66     17.19 o 
  -3   5  12       69.03       81.86     16.39 o 
  -2   5  12      643.03      597.41     32.59 o 
  -1   5  12        8.15       25.62     15.11 o 
   0   5  12       49.42       71.02     15.11 o 
   1   5  12      835.99      727.62     27.51 o 
   2   5  12      254.01      233.07     17.66 o 
   3   5  12       56.59       88.62     23.11 o 
   4   5  12      279.85      298.56     29.57 o 
   5   5  12       27.32       41.26     22.95 o 
   6   5  12      225.51      201.31     25.04 o 
   7   5  12        2.06       10.56     19.96 o 
 -13   6  12       61.03       63.89     30.68 o 
 -12   6  12      283.50      289.58     34.20 o 
 -11   6  12       78.06      101.68     21.61 o 
 -10   6  12      292.27      309.06     51.04 o 
  -9   6  12      530.44      515.47     27.59 o 
  -8   6  12       29.91       50.74     28.48 o 
  -7   6  12       47.05       61.09     18.45 o 
  -6   6  12        2.42       21.71     19.45 o 
  -5   6  12      790.40      733.70     19.94 o 
  -4   6  12       58.92       76.50     16.14 o 
  -3   6  12      885.42      796.34     46.46 o 
  -2   6  12      914.33      745.42     23.48 o 
  -1   6  12      433.99      392.47     17.04 o 
   0   6  12      134.79      125.63     11.41 o 
   1   6  12       48.39       58.55     16.53 o 
   2   6  12      821.92      727.53     31.58 o 
   3   6  12       26.02       60.34     20.29 o 
   4   6  12      428.81      377.37     23.80 o 
   5   6  12       77.43       93.72     17.86 o 
   6   6  12        4.40       33.69     22.43 o 
   7   6  12       26.11       43.35     17.97 o 
 -12   7  12        0.38       20.52     26.71 o 
 -11   7  12       92.65       97.28     23.12 o 
 -10   7  12        2.34       11.24     17.52 o 
  -9   7  12      392.09      418.59     21.83 o 
  -8   7  12       41.77       61.99     19.87 o 
  -7   7  12       19.66       40.47     20.77 o 
  -6   7  12      847.01      831.20     22.63 o 
  -5   7  12     1535.37     1563.01     45.82 o 
  -4   7  12     1019.21      989.86     28.24 o 
  -3   7  12        9.41       20.97     15.18 o 
  -2   7  12        0.52       17.84     14.09 o 
  -1   7  12       26.38       23.36     11.53 o 
   0   7  12      124.91      137.60     14.35 o 
   1   7  12      104.46      104.09     19.08 o 
   2   7  12      726.27      629.08     24.73 o 
   3   7  12       82.25      105.07     23.96 o 
   4   7  12       25.38       38.91     23.87 o 
   5   7  12      165.05      174.51     28.18 o 
   6   7  12      101.28      107.96     27.01 o 
   7   7  12        4.76       28.76     22.93 o 
 -12   8  12      465.45      458.71     36.68 o 
 -11   8  12      135.93      140.74     37.42 o 
 -10   8  12       51.80       67.28     25.79 o 
  -9   8  12      120.96      120.89     24.57 o 
  -8   8  12        5.03       22.27     23.77 o 
  -7   8  12      589.72      497.38     29.90 o 
  -6   8  12        5.88       17.39     19.91 o 
  -5   8  12      926.00      946.76     43.07 o 
  -4   8  12      269.16      301.86     25.33 o 
  -3   8  12      159.65      177.15     14.78 o 
  -2   8  12      429.51      370.50     14.17 o 
  -1   8  12      144.96      125.94     21.56 o 
   0   8  12      650.46      707.95     33.09 o 
   1   8  12       48.01       36.56     15.43 o 
   2   8  12       52.15       61.73     24.14 o 
   3   8  12      338.94      301.71     27.97 o 
   4   8  12       77.60       91.29     19.11 o 
   5   8  12      151.14      136.44     25.52 o 
   6   8  12       12.12       33.54     23.55 o 
 -12   9  12        1.88       23.86     23.70 o 
 -11   9  12        3.99       44.25     29.39 o 
 -10   9  12      268.22      307.01     31.33 o 
  -9   9  12      153.32      130.97     22.00 o 
  -8   9  12        0.09       27.98     19.56 o 
  -7   9  12      306.88      307.82     22.49 o 
  -6   9  12        2.58       23.76     21.50 o 
  -5   9  12      134.63      137.00     22.44 o 
  -4   9  12      483.34      450.64     36.56 o 
  -3   9  12      548.60      517.11     21.94 o 
  -2   9  12      122.38      149.94     18.56 o 
  -1   9  12        4.33       18.61     14.80 o 
   0   9  12       15.06       30.06     14.50 o 
   1   9  12      258.63      248.02     25.07 o 
   2   9  12       61.13       67.89     20.66 o 
   3   9  12      161.56      166.31     22.65 o 
   4   9  12        0.02       19.42     23.65 o 
   5   9  12       90.77      109.62     18.28 o 
   6   9  12      104.95      123.85     26.18 o 
 -11  10  12       36.07       64.53     31.22 o 
 -10  10  12        5.22       28.32     20.75 o 
  -9  10  12      219.34      218.75     23.75 o 
  -8  10  12       48.61       50.79     24.69 o 
  -7  10  12      831.26      836.66     29.87 o 
  -6  10  12       40.03       66.92     22.95 o 
  -5  10  12        4.46       17.25     17.19 o 
  -4  10  12      738.37      683.19     47.39 o 
  -3  10  12      244.49      236.52     18.03 o 
  -2  10  12      210.79      237.04     21.75 o 
  -1  10  12      135.39      149.04     21.50 o 
   0  10  12      158.02      153.35     24.78 o 
   1  10  12        0.42       17.08     21.52 o 
   2  10  12      145.18      149.65     24.23 o 
   3  10  12       54.33       57.28     17.54 o 
   4  10  12      449.78      422.20     32.19 o 
   5  10  12      156.84      182.40     26.64 o 
 -10  11  12        5.97       44.46     33.33 o 
  -9  11  12      162.20      171.10     27.59 o 
  -8  11  12      130.97      147.67     30.47 o 
  -7  11  12       37.71       46.61     24.32 o 
  -6  11  12        2.37       19.78     20.04 o 
  -5  11  12        0.89       20.81     15.81 o 
  -4  11  12      150.05      130.01     21.82 o 
  -3  11  12      713.87      648.22     21.95 o 
  -2  11  12      186.01      152.87     25.09 o 
  -1  11  12       42.66       48.75     15.64 o 
   0  11  12        2.23       16.45     14.06 o 
   1  11  12        7.13       29.83     25.79 o 
   2  11  12      164.42      156.15     32.48 o 
   3  11  12        3.58       25.49     16.72 o 
   4  11  12      211.18      230.85     20.44 o 
   5  11  12       94.29      101.05     25.74 o 
  -9  12  12       22.93       52.38     20.87 o 
  -8  12  12        0.02       38.89     26.80 o 
  -7  12  12        4.25       19.98     28.25 o 
  -6  12  12      150.53      134.10     25.73 o 
  -5  12  12      488.31      479.83     27.07 o 
  -4  12  12       40.90       49.69     16.61 o 
  -3  12  12      129.29      121.33     18.35 o 
  -2  12  12      466.37      525.26     29.04 o 
  -1  12  12      345.45      393.22     22.00 o 
   0  12  12       45.85       43.82     13.32 o 
   1  12  12      243.96      229.75     31.37 o 
   2  12  12      125.83      138.04     23.36 o 
   3  12  12       16.43       52.65     19.85 o 
   4  12  12      111.91      140.59     26.55 o 
  -8  13  12      165.06      189.24     24.27 o 
  -7  13  12        2.59       26.63     21.11 o 
  -6  13  12      166.31      182.14     27.79 o 
  -5  13  12      272.80      253.88     21.61 o 
  -4  13  12        0.47       20.25     24.32 o 
  -3  13  12        0.10       16.21     19.08 o 
  -2  13  12      150.46      194.08     21.83 o 
  -1  13  12      141.42      152.08     18.35 o 
   0  13  12       74.96       81.21     23.73 o 
   1  13  12      249.81      272.18     32.36 o 
   2  13  12      421.45      453.91     30.70 o 
   3  13  12       18.84       44.51     22.16 o 
  -7  14  12       15.40       28.74     16.46 o 
  -6  14  12        2.87       17.59     20.64 o 
  -5  14  12      108.89      117.10     19.31 o 
  -4  14  12       26.71       33.87     21.88 o 
  -3  14  12       34.05       46.03     18.47 o 
  -2  14  12      129.41      149.10     16.43 o 
  -1  14  12       29.77       22.60     15.54 o 
   0  14  12        9.68       20.10     17.96 o 
   1  14  12      110.65      140.49     27.17 o 
  -5  15  12        0.57       23.89     19.89 o 
  -4  15  12        3.86       18.30     17.33 o 
  -3  15  12       30.21       41.05     17.39 o 
  -2  15  12       56.30       45.24     24.79 o 
  -1  15  12        5.47       15.76     17.88 o 
 -13   1  13      217.97      254.69     21.74 o 
 -12   1  13      235.33      220.03     28.88 o 
 -11   1  13        3.15       15.46     27.79 o 
 -10   1  13      154.84      193.62     22.16 o 
  -9   1  13      130.03      120.70     23.55 o 
  -8   1  13      165.26      143.31     25.32 o 
  -7   1  13       61.43       90.64     18.05 o 
  -6   1  13     2713.51     2620.21     60.45 o 
  -5   1  13      125.05      118.26     17.74 o 
  -4   1  13       18.97       25.80     18.12 o 
  -3   1  13       36.26       33.22     18.07 o 
  -2   1  13      427.28      387.13     21.37 o 
  -1   1  13      483.65      552.64     30.64 o 
   0   1  13      571.13      570.88     22.74 o 
   1   1  13       13.43       30.37     11.30 o 
   2   1  13       11.86       20.13     19.72 o 
   3   1  13      299.11      294.51     25.51 o 
   4   1  13        2.17       23.49     15.51 o 
   5   1  13       79.44       91.56     17.79 o 
   6   1  13        0.12       16.79     25.16 o 
   7   1  13      133.23      133.54     29.57 o 
 -13   2  13        0.08       18.90     31.62 o 
 -12   2  13      104.66      115.23     28.71 o 
 -11   2  13       32.35       43.59     26.62 o 
 -10   2  13      256.33      258.93     28.55 o 
  -9   2  13        0.02       15.83     19.13 o 
  -8   2  13      299.94      283.17     22.53 o 
  -7   2  13       52.95       52.23     23.36 o 
  -6   2  13      201.83      181.18     19.53 o 
  -5   2  13      853.98      861.81     38.33 o 
  -4   2  13        7.22       21.28     18.98 o 
  -3   2  13      104.58       87.34     13.14 o 
  -2   2  13      148.40      159.99     16.74 o 
  -1   2  13       31.69       53.19     17.41 o 
   0   2  13      164.70      163.85     18.84 o 
   1   2  13        2.97       18.80     13.13 o 
   2   2  13      178.42      162.11     21.10 o 
   3   2  13      462.10      496.61     28.25 o 
   4   2  13        3.19       23.04     18.55 o 
   5   2  13      288.46      246.28     17.84 o 
   6   2  13      359.34      300.20     34.61 o 
   7   2  13      218.17      188.51     28.53 o 
 -13   3  13        4.00       20.60     14.77 o 
 -12   3  13      213.78      219.10     31.87 o 
 -11   3  13      378.60      314.76     33.03 o 
 -10   3  13       19.88       51.48     25.88 o 
  -9   3  13      151.24      151.37     19.42 o 
  -8   3  13       94.44       96.87     24.52 o 
  -7   3  13      869.53      855.40     25.79 o 
  -6   3  13      910.56      902.82     38.69 o 
  -5   3  13     1625.69     1581.38     43.40 o 
  -4   3  13      561.34      582.64     25.16 o 
  -3   3  13       75.08      107.12     20.96 o 
  -2   3  13      179.40      170.12     21.25 o 
  -1   3  13      216.02      184.62     20.57 o 
   0   3  13        5.40       17.78     16.90 o 
   1   3  13       86.43       97.48     19.65 o 
   2   3  13       40.74       42.20     13.79 o 
   3   3  13        6.75       27.65     19.22 o 
   4   3  13      107.86      132.10     25.33 o 
   5   3  13       15.53       29.64     21.08 o 
   6   3  13        1.33       28.04     26.76 o 
   7   3  13      260.10      244.50     25.10 o 
 -13   4  13       39.50       76.69     20.27 o 
 -12   4  13       21.93       38.43     17.59 o 
 -11   4  13        0.21       16.14     22.10 o 
 -10   4  13       77.70       71.17     20.65 o 
  -9   4  13       28.64       48.42     16.08 o 
  -8   4  13      451.57      500.70     31.34 o 
  -7   4  13       81.94       85.93     20.50 o 
  -6   4  13      410.19      439.13     21.74 o 
  -5   4  13       21.29       32.27     22.86 o 
  -4   4  13      343.52      343.15     25.04 o 
  -3   4  13        4.14       12.73     13.49 o 
  -2   4  13        1.60        7.10     18.54 o 
  -1   4  13       43.63       54.78     15.30 o 
   0   4  13      125.22       88.82     17.00 o 
   1   4  13      627.27      601.07     34.71 o 
   2   4  13      557.45      483.78     20.11 o 
   3   4  13       98.28       89.08     24.48 o 
   4   4  13       94.63      104.72     23.08 o 
   5   4  13        0.84       16.55     25.60 o 
   6   4  13       18.89       36.25     21.22 o 
 -12   5  13       73.02       92.56     22.97 o 
 -11   5  13        2.04       14.42     23.97 o 
 -10   5  13      386.00      405.86     29.38 o 
  -9   5  13      343.43      330.27     37.18 o 
  -8   5  13        0.93       22.24     17.52 o 
  -7   5  13       24.99       32.26     19.05 o 
  -6   5  13      576.72      616.38     31.65 o 
  -5   5  13      808.14      777.74     27.90 o 
  -4   5  13     1104.69     1171.05     38.66 o 
  -3   5  13       53.50       61.06     19.68 o 
  -2   5  13       31.34       54.82     17.01 o 
  -1   5  13      486.19      519.40     55.75 o 
   0   5  13       82.73      102.57     14.83 o 
   1   5  13      207.40      197.44     14.55 o 
   2   5  13      245.73      254.07     24.23 o 
   3   5  13        6.08       23.93     16.07 o 
   4   5  13      405.38      349.46     29.04 o 
   5   5  13       94.76      113.79     29.67 o 
   6   5  13        0.62       27.24     28.97 o 
 -12   6  13      159.19      181.76     24.00 o 
 -11   6  13        0.27       21.40     18.05 o 
 -10   6  13      114.78      164.81     32.15 o 
  -9   6  13       39.68       34.27     21.42 o 
  -8   6  13        1.70       26.86     20.82 o 
  -7   6  13     1418.98     1443.72     30.51 o 
  -6   6  13      317.08      275.02     16.85 o 
  -5   6  13      183.88      169.33     20.20 o 
  -4   6  13       10.10       33.79     18.69 o 
  -3   6  13      622.55      547.35     67.34 o 
  -2   6  13      107.33       98.50     16.57 o 
  -1   6  13        3.08       26.13     14.73 o 
   0   6  13      159.00      162.72     18.41 o 
   1   6  13       78.41       82.05     15.58 o 
   2   6  13        0.31       15.98     17.08 o 
   3   6  13      220.07      272.92     24.63 o 
   4   6  13      496.01      503.89     32.83 o 
   5   6  13        7.77       38.35     24.75 o 
   6   6  13       40.35       67.16     30.17 o 
 -12   7  13      216.02      210.79     25.61 o 
 -11   7  13        1.71       30.47     27.95 o 
 -10   7  13      153.81      162.37     23.29 o 
  -9   7  13      173.22      149.07     23.35 o 
  -8   7  13       74.68       71.57     26.66 o 
  -7   7  13       39.83       44.24     23.95 o 
  -6   7  13      511.80      563.81     26.65 o 
  -5   7  13      185.69      180.34     23.44 o 
  -4   7  13     1035.91     1013.95     69.45 o 
  -3   7  13       41.39       49.82     19.83 o 
  -2   7  13       16.13       36.27     14.61 o 
  -1   7  13      708.03      686.85     20.38 o 
   0   7  13      113.74       83.19     16.61 o 
   1   7  13      115.60      143.90     18.24 o 
   2   7  13       41.20       48.31     22.17 o 
   3   7  13       88.47      104.83     19.49 o 
   4   7  13      250.31      241.14     28.79 o 
   5   7  13        5.67       16.74     23.92 o 
 -11   8  13      396.14      430.79     34.63 o 
 -10   8  13       49.34       68.09     28.49 o 
  -9   8  13       15.81       40.46     22.68 o 
  -8   8  13       87.55      104.79     26.58 o 
  -7   8  13      542.66      496.75     25.26 o 
  -6   8  13      267.44      272.29     19.13 o 
  -5   8  13      222.45      250.60     25.25 o 
  -4   8  13      117.09       93.52     21.17 o 
  -3   8  13      626.61      597.42     17.30 o 
  -2   8  13        0.15       25.51     15.15 o 
  -1   8  13        2.40       20.98     21.75 o 
   0   8  13        0.39       12.33     24.53 o 
   1   8  13       27.88       39.76     20.27 o 
   2   8  13       21.75       29.98     25.33 o 
   3   8  13        8.77       21.25     20.08 o 
   4   8  13       64.10       62.20     18.39 o 
   5   8  13       51.95       40.47     20.32 o 
 -11   9  13       96.13       93.74     32.66 o 
 -10   9  13      246.70      239.07     23.17 o 
  -9   9  13       25.05       41.12     30.69 o 
  -8   9  13       33.05       24.83     19.98 o 
  -7   9  13       49.45       72.92     20.20 o 
  -6   9  13        8.79       21.05     19.13 o 
  -5   9  13      150.26      183.41     21.38 o 
  -4   9  13      154.01      194.02     19.63 o 
  -3   9  13       18.42       38.21     14.80 o 
  -2   9  13      701.17      668.10     23.56 o 
  -1   9  13      139.82      136.47     13.60 o 
   0   9  13       40.57       38.18     17.74 o 
   1   9  13      249.84      284.23     24.11 o 
   2   9  13        2.94       21.04     19.87 o 
   3   9  13        8.74       31.63     23.47 o 
   4   9  13       32.29       50.59     19.53 o 
 -10  10  13       54.47       84.74     28.10 o 
  -9  10  13        3.40       37.83     22.43 o 
  -8  10  13      148.57      176.42     23.74 o 
  -7  10  13        3.45       30.68     20.69 o 
  -6  10  13       13.39       37.49     19.91 o 
  -5  10  13       25.96       47.95     19.92 o 
  -4  10  13      384.08      372.19     22.11 o 
  -3  10  13       60.01       83.73     25.45 o 
  -2  10  13        2.24       20.41     13.95 o 
  -1  10  13      112.64      105.10     14.73 o 
   0  10  13      222.35      196.78     27.25 o 
   1  10  13        9.79       33.80     26.18 o 
   2  10  13       99.82      101.52     31.13 o 
   3  10  13       33.39       35.33     26.37 o 
   4  10  13       65.64       76.26     25.71 o 
  -9  11  13       27.64       60.45     26.46 o 
  -8  11  13       30.51       52.52     20.92 o 
  -7  11  13        7.64       29.97     25.80 o 
  -6  11  13       27.62       28.23     21.82 o 
  -5  11  13      261.80      246.30     25.62 o 
  -4  11  13       71.16       84.64     14.77 o 
  -3  11  13        7.55       21.20     19.54 o 
  -2  11  13      144.43      161.90     14.82 o 
  -1  11  13      373.98      394.43     23.00 o 
   0  11  13       29.71       54.28     14.91 o 
   1  11  13       15.75       23.83     20.05 o 
   2  11  13      248.37      272.89     25.39 o 
   3  11  13      129.79      146.19     27.12 o 
  -8  12  13        1.50       11.36     25.54 o 
  -7  12  13       34.53       54.09     34.86 o 
  -6  12  13        0.29       18.90     16.97 o 
  -5  12  13       64.03       86.17     17.67 o 
  -4  12  13        6.62       30.98     17.51 o 
  -3  12  13       16.76       33.46     18.74 o 
  -2  12  13        2.78       17.16     21.84 o 
  -1  12  13       51.97       48.25     20.45 o 
   0  12  13       21.84       46.56     27.59 o 
   1  12  13        4.30       31.76     20.02 o 
   2  12  13       19.16       53.17     21.45 o 
  -7  13  13        9.89       39.82     20.92 o 
  -6  13  13       16.44       41.81     17.01 o 
  -5  13  13        0.21       16.74     18.77 o 
  -4  13  13      161.64      188.53     19.82 o 
  -3  13  13        8.40       22.67     18.36 o 
  -2  13  13       10.18       28.62     25.78 o 
  -1  13  13       47.28       55.75     16.62 o 
   0  13  13      514.16      505.13     23.00 o 
  -4  14  13       16.66       33.95     21.72 o 
  -3  14  13       27.41       71.53     21.82 o 
  -2  14  13       19.38       29.96     19.72 o 
 -12   0  14        0.75       15.33     28.34 o 
 -11   0  14      196.94      192.33     50.64 o 
 -10   0  14      529.87      461.79     88.73 o 
  -9   0  14       15.32       17.65     26.95 o 
  -8   0  14      136.07      123.58     31.13 o 
  -7   0  14        5.37       27.41     23.69 o 
  -6   0  14        8.78       33.91     58.54 o 
  -5   0  14      628.09      584.90     32.98 o 
  -4   0  14        4.55       18.58     22.76 o 
  -3   0  14       14.93       32.06     34.84 o 
  -2   0  14      174.48      170.50     37.17 o 
  -1   0  14        1.20        2.32     26.95 o 
   0   0  14       55.14       79.44     19.05 o 
   1   0  14       74.01       72.47     15.33 o 
   2   0  14      244.99      231.36     33.91 o 
   3   0  14      827.21      776.31     45.06 o 
   4   0  14        0.04       19.05     31.13 o 
   5   0  14       27.40       34.84     21.37 o 
   6   0  14      212.39      242.51     55.75 o 
 -12   1  14        4.11       29.56     22.08 o 
 -11   1  14        5.97       17.60     23.36 o 
 -10   1  14        5.41       28.49     17.70 o 
  -9   1  14      149.54      139.09     30.07 o 
  -8   1  14      104.48       93.92     19.83 o 
  -7   1  14      192.18      196.61     29.80 o 
  -6   1  14       24.66       28.25     23.66 o 
  -5   1  14       58.00       64.77     25.40 o 
  -4   1  14      289.17      287.88     16.72 o 
  -3   1  14       26.18       49.39     20.41 o 
  -2   1  14        1.12        2.20     22.49 o 
  -1   1  14       18.79       23.33     19.42 o 
   0   1  14      347.55      352.48     21.16 o 
   1   1  14        2.19        9.91     11.61 o 
   2   1  14      217.91      224.52     13.36 o 
   3   1  14       26.33       36.39     15.94 o 
   4   1  14       23.57       30.42     18.59 o 
   5   1  14       25.45       42.69     21.62 o 
 -12   2  14       30.42       38.76     29.69 o 
 -11   2  14        5.24       29.46     22.22 o 
 -10   2  14        5.01       27.12     18.18 o 
  -9   2  14        1.49       10.32     20.90 o 
  -8   2  14       23.61       33.95     26.11 o 
  -7   2  14      176.13      195.02     19.68 o 
  -6   2  14      491.80      454.79     28.07 o 
  -5   2  14       35.40       44.72     21.65 o 
  -4   2  14        7.47       15.32     17.94 o 
  -3   2  14       62.50       64.65     17.51 o 
  -2   2  14        6.29       20.44     17.40 o 
  -1   2  14      196.72      239.48     22.27 o 
   0   2  14       14.86       22.24     11.94 o 
   1   2  14       54.57       71.14     17.88 o 
   2   2  14       12.35       34.91     13.83 o 
   3   2  14       90.26      106.00     22.53 o 
   4   2  14      151.65      154.50     23.30 o 
   5   2  14        8.73       16.32     19.71 o 
 -12   3  14       28.77       47.64     22.81 o 
 -11   3  14      185.77      194.45     37.30 o 
 -10   3  14      127.01      133.06     23.00 o 
  -9   3  14      119.24      140.44     28.91 o 
  -8   3  14        0.10       22.06     21.37 o 
  -7   3  14      119.48      100.22     22.52 o 
  -6   3  14      101.80       95.33     18.12 o 
  -5   3  14      228.58      243.84     22.99 o 
  -4   3  14      262.20      250.15     23.72 o 
  -3   3  14      135.65      152.55     18.21 o 
  -2   3  14      770.36      668.26     31.68 o 
  -1   3  14      167.71      147.46     17.16 o 
   0   3  14      796.56      702.33     24.49 o 
   1   3  14        6.75       29.65     12.16 o 
   2   3  14      173.13      176.26     21.99 o 
   3   3  14        2.54       14.20     23.22 o 
   4   3  14        8.77       23.95     22.89 o 
   5   3  14       16.55       29.86     21.41 o 
 -12   4  14       97.40      135.05     27.58 o 
 -11   4  14       63.95       75.29     23.35 o 
 -10   4  14      116.97      142.31     22.96 o 
  -9   4  14       25.48       41.57     21.47 o 
  -8   4  14       16.98       40.62     19.67 o 
  -7   4  14      108.72      123.34     22.82 o 
  -6   4  14      383.51      347.68     26.90 o 
  -5   4  14       11.15       36.55     25.06 o 
  -4   4  14      188.78      149.31     24.46 o 
  -3   4  14       57.94       67.99     19.47 o 
  -2   4  14      391.90      303.16     25.40 o 
  -1   4  14      134.36      152.88     21.50 o 
   0   4  14      736.22      597.89     43.70 o 
   1   4  14      393.54      392.27     16.39 o 
   2   4  14     1115.94     1050.83     14.52 o 
   3   4  14       25.35       30.84     16.62 o 
   4   4  14       76.82       98.75     24.82 o 
   5   4  14       82.84       70.44     24.73 o 
 -11   5  14        0.75       23.49     26.88 o 
 -10   5  14       77.91      126.31     36.65 o 
  -9   5  14       30.40       45.27     22.26 o 
  -8   5  14       38.68       63.38     20.79 o 
  -7   5  14        5.12       20.36     21.14 o 
  -6   5  14      144.47      144.04     20.72 o 
  -5   5  14       53.74       49.48     19.53 o 
  -4   5  14        5.75       19.11     20.63 o 
  -3   5  14      384.86      400.23     36.29 o 
  -2   5  14     1250.11     1227.73     52.96 o 
  -1   5  14       35.44       32.41     13.79 o 
   0   5  14       67.14       53.41     14.84 o 
   1   5  14      404.79      390.75     33.81 o 
   2   5  14      130.01      161.64     21.47 o 
   3   5  14      300.24      276.25     28.24 o 
   4   5  14        7.21       16.26     20.98 o 
   5   5  14       27.95       43.68     21.56 o 
 -11   6  14        0.49       18.66     26.11 o 
 -10   6  14        1.77       20.32     26.76 o 
  -9   6  14       59.10       60.89     24.37 o 
  -8   6  14       15.14       28.47     18.30 o 
  -7   6  14     1947.60     1938.09     68.82 o 
  -6   6  14      439.04      478.06     26.71 o 
  -5   6  14       22.50       26.23     17.22 o 
  -4   6  14        0.02       16.98     18.23 o 
  -3   6  14        5.02       27.91     21.03 o 
  -2   6  14       11.95       16.73     13.33 o 
  -1   6  14        0.84       10.54     14.81 o 
   0   6  14       25.62       39.47     21.45 o 
   1   6  14      128.38      131.17     18.21 o 
   2   6  14      247.52      235.10     27.06 o 
   3   6  14      164.16      178.48     21.43 o 
   4   6  14       80.36       88.85     25.93 o 
 -11   7  14       16.15       42.93     36.34 o 
 -10   7  14       14.73       37.47     26.10 o 
  -9   7  14        3.34       18.22     26.77 o 
  -8   7  14      265.54      298.90     27.58 o 
  -7   7  14      870.21      800.00     24.87 o 
  -6   7  14      123.16      160.03     21.28 o 
  -5   7  14      668.16      609.61     31.59 o 
  -4   7  14      231.74      201.37     34.46 o 
  -3   7  14       46.48       75.46     21.99 o 
  -2   7  14        0.66       25.91     21.77 o 
  -1   7  14      222.71      225.97     16.13 o 
   0   7  14      241.29      210.19     19.53 o 
   1   7  14       11.77       26.38     17.86 o 
   2   7  14        9.07       32.56     25.43 o 
   3   7  14        9.78       40.12     20.77 o 
   4   7  14        6.47       29.28     20.20 o 
 -10   8  14      241.85      229.86     30.58 o 
  -9   8  14      249.81      230.79     25.00 o 
  -8   8  14       66.66       58.47     23.25 o 
  -7   8  14      240.44      235.31     21.70 o 
  -6   8  14       21.27       44.87     29.87 o 
  -5   8  14      390.68      359.04     30.38 o 
  -4   8  14       36.61       49.45     26.09 o 
  -3   8  14      436.13      452.10     26.76 o 
  -2   8  14       46.62       48.27     19.72 o 
  -1   8  14       48.24       58.14     17.84 o 
   0   8  14      111.39      120.57     15.80 o 
   1   8  14      109.47      153.98     17.09 o 
   2   8  14      334.91      337.08     32.00 o 
   3   8  14      375.28      346.36     27.25 o 
  -9   9  14        1.20       19.39     29.22 o 
  -8   9  14      158.68      130.19     24.16 o 
  -7   9  14        2.29       26.32     26.03 o 
  -6   9  14        6.67       25.31     20.56 o 
  -5   9  14      463.89      429.37     45.02 o 
  -4   9  14      416.50      436.22     18.35 o 
  -3   9  14      468.21      496.85     23.69 o 
  -2   9  14      176.03      188.10     18.43 o 
  -1   9  14        2.72       22.16     22.10 o 
   0   9  14        0.05       18.98     14.10 o 
   1   9  14       46.15       56.80     17.27 o 
   2   9  14      455.46      437.64     31.42 o 
   3   9  14        4.54       28.65     16.31 o 
  -9  10  14       32.58       66.47     24.75 o 
  -8  10  14       13.30       45.36     31.02 o 
  -7  10  14       72.35       85.62     21.83 o 
  -6  10  14       78.63       74.27     23.97 o 
  -5  10  14      191.26      225.91     18.78 o 
  -4  10  14      530.67      509.16     14.87 o 
  -3  10  14       63.15       58.83     19.90 o 
  -2  10  14       57.00       62.98     27.50 o 
  -1  10  14       39.85       55.17     13.34 o 
   0  10  14        1.57       17.44     12.21 o 
   1  10  14      103.73      117.59     17.21 o 
   2  10  14       21.51       39.40     19.38 o 
  -7  11  14        7.40       38.41     33.37 o 
  -6  11  14       44.92       57.83     19.86 o 
  -5  11  14      261.75      245.94     14.54 o 
  -4  11  14       36.97       65.20     15.57 o 
  -3  11  14      167.38      153.34     23.87 o 
  -2  11  14       47.63       66.41     17.43 o 
  -1  11  14       57.42       60.21     25.17 o 
   0  11  14      103.02      123.73     22.55 o 
   1  11  14        3.94       31.96     15.95 o 
  -6  12  14       45.26       70.83     23.06 o 
  -5  12  14       50.91       75.01     26.84 o 
  -4  12  14       38.97       60.26     19.72 o 
  -3  12  14      286.72      306.33     18.82 o 
  -2  12  14        7.29       20.33     20.08 o 
  -1  12  14      210.54      203.49     19.53 o 
 -11   1  15       53.36       47.47     24.63 o 
 -10   1  15       87.85       95.32     19.24 o 
  -9   1  15      319.44      309.98     52.77 o 
  -8   1  15      198.72      222.64     29.26 o 
  -7   1  15      146.65      175.38     22.34 o 
  -6   1  15       64.93       70.88     21.88 o 
  -5   1  15       32.15       40.10     15.68 o 
  -4   1  15      107.66      103.79     16.42 o 
  -3   1  15      121.95      125.07     17.85 o 
  -2   1  15      268.65      251.27     20.41 o 
  -1   1  15      179.60      166.88     27.76 o 
   0   1  15      156.21      133.45     15.81 o 
   1   1  15      189.65      170.96     11.66 o 
   2   1  15      179.90      202.07     13.03 o 
   3   1  15        2.24       13.04     21.83 o 
   4   1  15        0.06       14.90     22.08 o 
 -11   2  15       22.87       60.96     25.60 o 
 -10   2  15      283.73      286.82     33.83 o 
  -9   2  15       54.94       53.74     30.24 o 
  -8   2  15       16.33       34.93     24.41 o 
  -7   2  15       60.98       85.87     22.26 o 
  -6   2  15        9.04       16.63     19.65 o 
  -5   2  15        1.75       15.13     22.97 o 
  -4   2  15      225.41      187.10     26.77 o 
  -3   2  15      484.23      458.59     24.41 o 
  -2   2  15       17.46       29.40     21.91 o 
  -1   2  15       73.60       61.45      7.74 o 
   0   2  15      118.04      104.75     23.12 o 
   1   2  15      649.51      572.07     25.78 o 
   2   2  15       93.03      106.81      7.99 o 
   3   2  15        6.40       25.50     20.37 o 
   4   2  15      191.32      205.68     19.73 o 
 -11   3  15        3.23       21.22     24.41 o 
 -10   3  15       23.97       61.41     29.81 o 
  -9   3  15        7.17       18.52     18.18 o 
  -8   3  15        1.10       18.08     21.20 o 
  -7   3  15        1.60        5.48     22.32 o 
  -6   3  15       34.78       33.64     27.83 o 
  -5   3  15       10.34       26.68     27.12 o 
  -4   3  15      137.88      132.18     30.47 o 
  -3   3  15        5.43       20.41     21.40 o 
  -2   3  15       43.10       52.01     22.99 o 
  -1   3  15        4.13       14.12     20.88 o 
   0   3  15      154.36      151.29      8.00 o 
   1   3  15      398.87      390.90     24.98 o 
   2   3  15       50.32       66.90     20.02 o 
   3   3  15       64.50       86.06     20.20 o 
   4   3  15        2.33       25.93     29.72 o 
 -11   4  15       18.49       45.26     20.79 o 
 -10   4  15        5.42       30.52     21.98 o 
  -9   4  15       76.25       81.30     26.61 o 
  -8   4  15        3.89       25.04     24.66 o 
  -7   4  15      153.34      167.35     24.58 o 
  -6   4  15       64.30       77.89     22.65 o 
  -5   4  15      282.94      284.64     18.90 o 
  -4   4  15       19.93       43.35     21.80 o 
  -3   4  15       10.27       18.86     14.35 o 
  -2   4  15      473.52      388.98     30.20 o 
  -1   4  15        2.08       13.01     16.75 o 
   0   4  15       76.03       90.17     18.53 o 
   1   4  15      179.46      168.13     22.16 o 
   2   4  15       16.11       30.16     15.67 o 
   3   4  15        0.14       20.17     18.53 o 
 -10   5  15       38.17       54.17     23.19 o 
  -9   5  15        3.82       19.03     21.47 o 
  -8   5  15        0.25       23.33     23.54 o 
  -7   5  15       44.67       51.24     27.35 o 
  -6   5  15      157.09      198.05     34.27 o 
  -5   5  15      285.67      270.04     24.73 o 
  -4   5  15      188.11      148.70     26.89 o 
  -3   5  15       81.94       80.61     23.10 o 
  -2   5  15      196.85      289.77     24.85 o 
  -1   5  15       60.24       70.32     14.73 o 
   0   5  15      101.78       72.62     15.64 o 
   1   5  15      855.53      772.12     27.41 o 
   2   5  15      727.09      735.23     38.33 o 
   3   5  15       14.99       40.79     24.58 o 
 -10   6  15        2.40       17.01     18.11 o 
  -9   6  15        5.85       18.83     40.73 o 
  -8   6  15       51.21       56.15     25.23 o 
  -7   6  15      279.98      279.78     32.49 o 
  -6   6  15       15.91       46.62     29.53 o 
  -5   6  15        1.27       15.48     21.54 o 
  -4   6  15      745.09      771.61     27.83 o 
  -3   6  15        2.08       15.05     17.65 o 
  -2   6  15      115.74      136.45     18.05 o 
  -1   6  15       31.18       40.63     18.28 o 
   0   6  15       56.12       78.05     11.43 o 
   1   6  15      183.35      178.82     25.20 o 
   2   6  15       95.09      159.61     28.80 o 
   3   6  15       36.61       64.43     15.43 o 
  -9   7  15        4.10       20.91     24.33 o 
  -8   7  15       79.55      104.29     23.81 o 
  -7   7  15       26.44       53.65     24.91 o 
  -6   7  15      137.58      154.12     20.69 o 
  -5   7  15       35.74       60.89     28.10 o 
  -4   7  15      193.84      195.58     32.35 o 
  -3   7  15      425.13      410.61     23.48 o 
  -2   7  15       44.03       55.55     21.22 o 
  -1   7  15        3.13       19.50     14.42 o 
   0   7  15       10.24       18.21     13.92 o 
   1   7  15      185.42      179.61     17.27 o 
   2   7  15       48.03       68.18     25.94 o 
  -9   8  15        4.80       22.39     24.53 o 
  -8   8  15       11.59       50.94     23.95 o 
  -7   8  15       35.82       48.48     24.30 o 
  -6   8  15        9.53       29.97     28.25 o 
  -5   8  15        0.09        4.68     26.40 o 
  -4   8  15      132.82      157.08     23.41 o 
  -3   8  15      338.71      318.57     19.66 o 
  -2   8  15       17.44       53.29     13.23 o 
  -1   8  15       11.39       29.41     18.64 o 
   0   8  15        3.74       34.87     21.31 o 
   1   8  15      123.10      145.85     16.43 o 
  -8   9  15       47.28       75.79     35.61 o 
  -7   9  15        0.12       12.26     31.28 o 
  -6   9  15      148.16      149.92     24.45 o 
  -5   9  15      372.49      335.88     24.30 o 
  -4   9  15      156.25      140.97     15.60 o 
  -3   9  15      110.16      147.05     22.47 o 
  -2   9  15        3.21       16.34     19.78 o 
  -1   9  15        5.27       27.83     16.06 o 
   0   9  15       57.64       80.45     11.86 o 
  -6  10  15       13.07       50.17     30.55 o 
  -5  10  15       36.33       53.37     18.98 o 
  -4  10  15        9.32       31.28     16.62 o 
  -3  10  15       11.21       39.20     18.03 o 
  -2  10  15      125.58      139.64     15.87 o 
  -1  10  15      113.21      145.44     13.83 o 
 -10   0  16      295.16      296.86     42.74 o 
  -9   0  16      159.88      177.00     44.13 o 
  -8   0  16       33.59       79.91     29.27 o 
  -7   0  16      168.52      174.22     35.31 o 
  -6   0  16      449.57      465.51     46.46 o 
  -5   0  16        8.38       28.80     54.82 o 
  -4   0  16       12.25       27.87     27.41 o 
  -3   0  16       75.25       89.20     28.80 o 
  -2   0  16      174.61      200.23     47.39 o 
  -1   0  16      143.22      137.05     24.16 o 
   0   0  16      131.00      137.51     30.66 o 
   1   0  16      607.57      592.33     91.06 o 
   2   0  16        0.77       13.01     18.12 o 
 -10   1  16       35.01       74.32     28.57 o 
  -9   1  16        4.30       37.64     29.65 o 
  -8   1  16       61.97       86.95     24.13 o 
  -7   1  16      246.49      254.30     22.30 o 
  -6   1  16        0.05       15.55     21.42 o 
  -5   1  16      362.35      324.97     29.13 o 
  -4   1  16       31.53       51.30     19.75 o 
  -3   1  16       95.61      101.43     29.43 o 
  -2   1  16       47.19       61.26     20.08 o 
  -1   1  16       43.83       55.92     16.52 o 
   0   1  16       18.30       37.81     15.56 o 
   1   1  16       16.65       38.67     13.95 o 
   2   1  16        0.03       15.28     20.04 o 
 -10   2  16       76.49      102.85     22.93 o 
  -9   2  16       60.36       81.59     20.10 o 
  -8   2  16       83.79      131.18     40.47 o 
  -7   2  16       39.57       75.67     19.22 o 
  -6   2  16     1119.50     1144.44     41.42 o 
  -5   2  16       93.02      107.32     27.85 o 
  -4   2  16       51.29       68.76     22.01 o 
  -3   2  16      330.88      392.28     25.88 o 
  -2   2  16      168.88      165.12     24.89 o 
  -1   2  16       64.60       97.74     13.72 o 
   0   2  16      113.40      128.35     18.82 o 
   1   2  16       78.88      101.40     15.37 o 
   2   2  16       35.68       67.63     12.90 o 
  -9   3  16       24.76       34.96     20.96 o 
  -8   3  16       11.03       27.66     26.89 o 
  -7   3  16      301.79      294.49     29.89 o 
  -6   3  16        1.59       21.89     19.64 o 
  -5   3  16       32.41       39.34     20.32 o 
  -4   3  16        0.67       11.39     26.44 o 
  -3   3  16       14.31       34.35     28.67 o 
  -2   3  16       26.85       29.26     23.62 o 
  -1   3  16       47.40       52.94     13.92 o 
   0   3  16      196.79      195.61     15.67 o 
   1   3  16        9.71       20.96      8.37 o 
   2   3  16      197.75      212.98     18.82 o 
  -9   4  16      187.04      268.55     26.67 o 
  -8   4  16        0.95       18.42     30.77 o 
  -7   4  16      257.27      257.63     25.89 o 
  -6   4  16       14.60       29.63     19.98 o 
  -5   4  16        2.74       18.41     22.62 o 
  -4   4  16       42.14       52.46     22.20 o 
  -3   4  16      764.43      691.84     37.64 o 
  -2   4  16       20.31       37.73     21.32 o 
  -1   4  16       16.35       36.86     13.27 o 
   0   4  16       62.22       67.13     14.51 o 
   1   4  16       44.17       51.14     12.98 o 
  -9   5  16        4.68       26.13     24.25 o 
  -8   5  16      131.68      133.85     29.24 o 
  -7   5  16      204.78      188.27     24.44 o 
  -6   5  16       16.87       28.30     23.80 o 
  -5   5  16      917.68      906.54     51.20 o 
  -4   5  16        0.81       25.22     23.77 o 
  -3   5  16       77.63       78.05     14.17 o 
  -2   5  16       63.79       59.87     16.78 o 
  -1   5  16       76.20       93.74     17.18 o 
   0   5  16        3.30       17.58     19.89 o 
   1   5  16      257.50      266.55     22.87 o 
  -8   6  16      272.61      284.19     30.98 o 
  -7   6  16       11.87       23.15     28.86 o 
  -6   6  16       69.77       67.36     20.10 o 
  -5   6  16      294.53      298.21     24.96 o 
  -4   6  16      264.61      283.23     21.24 o 
  -3   6  16       60.86       66.16     14.68 o 
  -2   6  16        0.56       31.09     21.47 o 
  -1   6  16      467.24      440.59     25.34 o 
   0   6  16      177.80      200.19     12.07 o 
  -7   7  16        0.75       24.42     29.81 o 
  -6   7  16      362.53      327.60     28.01 o 
  -5   7  16       96.77      126.34     30.46 o 
  -4   7  16      249.67      293.83     17.28 o 
  -3   7  16      132.39      149.27     17.06 o 
  -2   7  16        7.80       44.03     18.75 o 
  -1   7  16      104.43       94.72     15.43 o 
  -6   8  16       96.67       87.06     27.55 o 
  -5   8  16       10.45       32.75     26.28 o 
  -4   8  16       41.99       66.38     23.90 o 
  -3   8  16        6.26       11.79     16.92 o 
  -2   8  16      394.21      407.34     30.24 o 
  -7   1  17       80.19      138.55     28.17 o 
  -6   1  17        0.23       24.96     23.61 o 
  -5   1  17       38.79       60.51     28.00 o 
  -4   1  17       45.65       46.02     20.88 o 
  -3   1  17      118.73      130.35     32.85 o 
  -2   1  17       51.58       78.17     21.30 o 
  -1   1  17        5.67       19.51     13.47 o 
  -7   2  17       89.32      130.35     25.43 o 
  -6   2  17        5.68       27.77     25.12 o 
  -5   2  17        1.87       18.37     25.09 o 
  -4   2  17        1.17       27.10     28.01 o 
  -3   2  17      204.13      212.52     27.59 o 
  -2   2  17       65.10       75.57     18.86 o 
  -1   2  17       26.95       33.08     13.01 o 
  -7   3  17       82.69      118.56     23.98 o 
  -6   3  17      116.01      148.33     22.16 o 
  -5   3  17        1.09       21.67     20.43 o 
  -4   3  17       64.17       51.82     21.09 o 
  -3   3  17       97.19      100.99     21.43 o 
  -2   3  17       10.45       40.24     14.07 o 
  -1   3  17       38.78       39.98     15.33 o 
  -6   4  17       10.04       36.12     28.05 o 
  -5   4  17       11.35       21.60     19.87 o 
  -4   4  17        1.26       23.31     21.99 o 
  -3   4  17      327.85      336.28     17.44 o 
  -2   4  17       63.22       93.78     16.62 o 
  -5   5  17        3.41       40.96     29.37 o 
  -4   5  17       21.04       59.68     23.45 o 
  -3   5  17       91.16      109.84     16.73 o 
                                                 
